# Supplementary material for: Exosome secretome and mediated signaling in breast cancer patients with nontuberculous mycobacterial disease
Source: Oncotarget. 2017 Feb 1;8(11):18070–81. doi: 10.18632/oncotarget.14964 (PMC5392308; doi:10.18632/oncotarget.14964)
Supplement: Supplementary file 2 [file oncotarget-08-18070-s002.xlsx]

## Sheet: Protein Report
Identified Proteins (350)	Accession Number	Molecular Weight	SpC 20775	SpC 20776	SpC 20777	SpC 20778	SpC 20779	SpC 20780	SpC 20781	SpC 20782	SpC 20783	SpC 20784	SpC 20785	SpC 20786	SpC 20787	SpC 20788	SpC 20789	SpC 20790	SpC 20943	SpC 20944	SpC 20945	SpC 20946			20775	20776	20777	20778	20779	20780	20781	20782	20783	20784	20785	20786	20787	20788	20789	20790	20943	20944	20945	20946
Complement C3 OS=Homo sapiens GN=C3 PE=1 SV=2	sp|P01024|CO3_HUMAN	187 kDa	540	639	512	497	542	489	523	539	528	613	499	604	574	480	589	623	919	939	756	764		Total number of proteins identified	242	196	192	180	192	191	194	194	197	193	191	198	202	193	191	200	214	200	177	183
Apolipoprotein B-100 OS=Homo sapiens GN=APOB PE=1 SV=2	sp|P04114|APOB_HUMAN	516 kDa	622	534	544	491	585	422	475	353	578	572	518	500	685	596	682	724	732	651	591	645		Total number of spectra matching	7436	6818	6638	6362	6985	6223	6602	6660	6653	7072	7143	7090	7679	7007	7590	7640	10449	9782	8137	8812
Alpha-2-macroglobulin OS=Homo sapiens GN=A2M PE=1 SV=3	sp|P01023|A2MG_HUMAN	163 kDa	471	397	399	496	636	376	443	448	489	548	468	503	565	502	615	544	772	1013	509	782		Total number of unique peptides	2843	2422	2435	2321	2402	2294	2372	2399	2460	2527	2595	2547	2777	2514	2614	2675	2914	2688	2373	2381
Tax_Id=9606 Gene_Symbol=ALB Isoform 1 of Serum albumin precursor	IPI:CON_00745872.2|SWISS-PROT:P02768-1 (+2)	69 kDa	437	433	479	408	435	504	415	490	392	426	465	487	477	438	552	454	819	988	801	767
Ig gamma-1 chain C region OS=Homo sapiens GN=IGHG1 PE=1 SV=1	sp|P01857|IGHG1_HUMAN	36 kDa	231	228	213	158	215	205	192	182	151	201	258	175	224	208	237	217	439	298	620	428
Complement factor H OS=Homo sapiens GN=CFH PE=1 SV=4	sp|P08603|CFAH_HUMAN	139 kDa	202	205	169	172	167	159	181	185	189	182	212	212	214	173	211	241	228	225	193	189
Complement C4-B OS=Homo sapiens GN=C4B PE=1 SV=2	sp|P0C0L5|CO4B_HUMAN	193 kDa	171	199	159	179	186	166	197	160	180	186	152	197	178	167	180	193	225	244	158	178
Serotransferrin OS=Homo sapiens GN=TF PE=1 SV=3	sp|P02787|TRFE_HUMAN	77 kDa	162	131	170	130	139	206	153	157	173	149	190	182	181	177	185	201	180	209	170	167
Fibronectin OS=Homo sapiens GN=FN1 PE=1 SV=4	sp|P02751|FINC_HUMAN	263 kDa	185	157	127	150	143	129	75	94	165	166	147	167	142	156	183	179	199	153	187	141
Ig kappa chain C region OS=Homo sapiens GN=IGKC PE=1 SV=1	sp|P01834|IGKC_HUMAN	12 kDa	104	118	122	114	136	109	119	125	102	123	135	115	110	94	112	127	316	149	144	280
Ig gamma-2 chain C region OS=Homo sapiens GN=IGHG2 PE=1 SV=2	sp|P01859|IGHG2_HUMAN	36 kDa	177	191	174	171	192	147	180	175	151	148	141	166	146	172	155	173	309	192	269	328
C4b-binding protein alpha chain OS=Homo sapiens GN=C4BPA PE=1 SV=2	sp|P04003|C4BPA_HUMAN	67 kDa	114	100	100	101	107	94	108	101	100	118	111	107	108	99	103	96	99	105	98	79
Plasminogen OS=Homo sapiens GN=PLG PE=1 SV=2	sp|P00747|PLMN_HUMAN	91 kDa	74	87	87	88	96	68	85	72	100	93	102	94	91	82	91	100	108	114	100	104
Ceruloplasmin OS=Homo sapiens GN=CP PE=1 SV=1	sp|P00450|CERU_HUMAN	122 kDa	91	77	79	78	91	83	104	100	106	87	122	83	115	95	103	102	110	94	84	100
Complement C5 OS=Homo sapiens GN=C5 PE=1 SV=4	sp|P01031|CO5_HUMAN	188 kDa	89	98	77	74	92	70	72	69	80	87	80	87	86	73	75	90	111	102	102	88
Ig mu chain C region OS=Homo sapiens GN=IGHM PE=1 SV=3	sp|P01871|IGHM_HUMAN	49 kDa	94	82	74	101	86	69	82	80	100	60	100	102	95	103	96	103	110	175	77	109
Haptoglobin OS=Homo sapiens GN=HP PE=1 SV=1	sp|P00738|HPT_HUMAN	45 kDa	65	57	109	79	58	74	102	133	84	78	94	108	133	92	86	78	70	132	66	81
Apolipoprotein A-I OS=Homo sapiens GN=APOA1 PE=1 SV=1	sp|P02647|APOA1_HUMAN	31 kDa	72	100	93	84	91	75	83	88	98	88	81	81	102	89	102	79	80	112	87	96
Alpha-1-antitrypsin OS=Homo sapiens GN=SERPINA1 PE=1 SV=3	sp|P01009|A1AT_HUMAN	47 kDa	61	49	74	62	49	87	79	87	50	65	85	65	97	76	64	69	64	85	62	46
Ig alpha-1 chain C region OS=Homo sapiens GN=IGHA1 PE=1 SV=2	sp|P01876|IGHA1_HUMAN	38 kDa	70	52	68	60	57	48	55	77	42	78	54	56	62	74	54	63	80	87	48	95
Inter-alpha-trypsin inhibitor heavy chain H2 OS=Homo sapiens GN=ITIH2 PE=1 SV=2	sp|P19823|ITIH2_HUMAN	106 kDa	56	56	57	50	62	56	51	55	65	68	61	66	69	67	79	84	50	74	48	59
Inter-alpha-trypsin inhibitor heavy chain H1 OS=Homo sapiens GN=ITIH1 PE=1 SV=3	sp|P19827|ITIH1_HUMAN	101 kDa	54	55	66	46	52	51	49	46	67	73	59	61	66	52	66	74	69	85	54	59
Inter-alpha-trypsin inhibitor heavy chain H4 OS=Homo sapiens GN=ITIH4 PE=1 SV=4	sp|Q14624|ITIH4_HUMAN	103 kDa	48	50	55	53	50	62	67	76	47	57	94	51	74	66	68	66	53	81	55	51
Hemopexin OS=Homo sapiens GN=HPX PE=1 SV=2	sp|P02790|HEMO_HUMAN	52 kDa	39	42	58	44	42	57	45	62	43	40	71	57	69	53	47	53	42	83	53	41
Immunoglobulin lambda-like polypeptide 5 OS=Homo sapiens GN=IGLL5 PE=2 SV=2	sp|B9A064|IGLL5_HUMAN	23 kDa	50	50	52	53	50	48	49	53	44	58	48	50	57	55	50	54	69	64	110	69
Keratin, type II cytoskeletal 1 OS=Homo sapiens GN=KRT1 PE=1 SV=6	sp|P04264|K2C1_HUMAN	66 kDa	55	42	34	35	31	45	43	54	39	31	46	51	47	48	38	42	275	45	51	50
Prothrombin OS=Homo sapiens GN=F2 PE=1 SV=2	sp|P00734|THRB_HUMAN	70 kDa	36	42	49	46	51	47	46	43	50	48	52	42	51	48	61	56	50	60	53	51
Gelsolin OS=Homo sapiens GN=GSN PE=1 SV=1	sp|P06396|GELS_HUMAN	86 kDa	40	48	39	39	38	30	31	35	42	51	36	41	39	46	54	39	52	49	50	58
Antithrombin-III OS=Homo sapiens GN=SERPINC1 PE=1 SV=1	sp|P01008|ANT3_HUMAN	53 kDa	32	37	40	37	40	39	43	41	46	45	41	48	47	36	48	54	46	67	42	46
Complement component C6 OS=Homo sapiens GN=C6 PE=1 SV=3	sp|P13671|CO6_HUMAN	105 kDa	34	42	34	35	37	30	36	43	28	49	44	38	47	32	47	41	38	44	40	34
Complement factor B OS=Homo sapiens GN=CFB PE=1 SV=2	sp|P00751|CFAB_HUMAN	86 kDa	28	34	43	36	36	30	38	34	34	38	66	32	42	42	34	46	39	57	38	32
Keratin, type I cytoskeletal 9 OS=Homo sapiens GN=KRT9 PE=1 SV=3	sp|P35527|K1C9_HUMAN	62 kDa	10	13	16	15	11	19	21	28	22	13	14	27	29	18	15	15	311	32	35	29
Complement component C7 OS=Homo sapiens GN=C7 PE=1 SV=2	sp|P10643|CO7_HUMAN	94 kDa	33	38	23	36	35	30	39	38	26	40	48	31	45	42	39	29	47	34	39	38
Complement C1r subcomponent OS=Homo sapiens GN=C1R PE=1 SV=2	sp|P00736|C1R_HUMAN	80 kDa	26	38	29	31	36	27	33	25	30	40	27	36	39	27	37	38	33	34	30	36
Vitamin D-binding protein OS=Homo sapiens GN=GC PE=1 SV=1	sp|P02774|VTDB_HUMAN	53 kDa	31	32	43	32	35	36	33	36	31	30	39	35	41	34	42	32	31	39	30	29
Complement C1s subcomponent OS=Homo sapiens GN=C1S PE=1 SV=1	sp|P09871|C1S_HUMAN	77 kDa	30	44	20	32	33	29	33	27	30	31	24	30	40	28	38	37	39	35	36	35
Histidine-rich glycoprotein OS=Homo sapiens GN=HRG PE=1 SV=1	sp|P04196|HRG_HUMAN	60 kDa	31	27	33	26	34	27	25	26	33	35	46	35	24	23	38	35	36	30	32	42
Tax_Id=9606 Gene_Symbol=KRT10 Keratin, type I cytoskeletal 10	IPI:CON_00009865.2|SWISS-PROT:P13645 (+1)	60 kDa	48	28	28	25	24	30	28	36	24	23	35	31	29	34	41	28	46	30	44	25
Vitamin K-dependent protein S OS=Homo sapiens GN=PROS1 PE=1 SV=1	sp|P07225|PROS_HUMAN	75 kDa	30	25	27	29	31	21	27	26	24	34	26	32	33	26	31	38	41	39	32	28
Alpha-1-antichymotrypsin OS=Homo sapiens GN=SERPINA3 PE=1 SV=2	sp|P01011|AACT_HUMAN	48 kDa	33	26	27	25	25	22	33	38	26	27	39	33	44	28	25	29	20	27	17	21
Apolipoprotein E OS=Homo sapiens GN=APOE PE=1 SV=1	sp|P02649|APOE_HUMAN	36 kDa	22	28	27	21	29	26	27	23	30	29	21	24	43	32	45	41	21	40	26	33
Plasma protease C1 inhibitor OS=Homo sapiens GN=SERPING1 PE=1 SV=2	sp|P05155|IC1_HUMAN	55 kDa	28	34	28	28	25	34	28	33	27	34	36	35	43	27	42	36	29	31	26	18
Vitronectin OS=Homo sapiens GN=VTN PE=1 SV=1	sp|P04004|VTNC_HUMAN	54 kDa	20	22	21	16	20	27	23	24	30	30	29	26	31	23	28	29	23	34	16	21
von Willebrand factor OS=Homo sapiens GN=VWF PE=1 SV=4	sp|P04275|VWF_HUMAN	309 kDa	42	39	22	25	23	24	23	25	17	25	39	28	71	35	20	27	17	42	33	18
Apolipoprotein A-IV OS=Homo sapiens GN=APOA4 PE=1 SV=3	sp|P06727|APOA4_HUMAN	45 kDa	24	30	41	32	39	27	23	26	26	24	28	31	31	32	39	38	25	30	22	29
Complement component C8 beta chain OS=Homo sapiens GN=C8B PE=1 SV=3	sp|P07358|CO8B_HUMAN	67 kDa	25	31	27	29	24	23	29	28	25	29	29	28	24	21	25	25	30	36	43	30
Ig lambda-2 chain C regions OS=Homo sapiens GN=IGLC2 PE=1 SV=1	sp|P0CG05|LAC2_HUMAN	11 kDa	46	45	45	44	52	43	45	47	40	53	44	45	52	52	47	50	70	62	127	69
Pregnancy zone protein OS=Homo sapiens GN=PZP PE=1 SV=4	sp|P20742|PZP_HUMAN	164 kDa	109	98	86	108	172	86	122	129	134	156	139	157	105	82	114	127	215	194	0	207
Complement factor I OS=Homo sapiens GN=CFI PE=1 SV=2	sp|P05156|CFAI_HUMAN	66 kDa	24	31	26	26	22	19	28	26	24	29	27	28	26	26	27	24	25	30	35	28
Thrombospondin-1 OS=Homo sapiens GN=THBS1 PE=1 SV=2	sp|P07996|TSP1_HUMAN	129 kDa	6	42	22	18	20	9	10	13	19	31	23	21	35	6	35	41	23	36	44	16
Protein AMBP OS=Homo sapiens GN=AMBP PE=1 SV=1	sp|P02760|AMBP_HUMAN	39 kDa	24	26	23	24	26	21	21	21	24	28	28	25	32	28	27	25	26	35	17	25
Complement component C9 OS=Homo sapiens GN=C9 PE=1 SV=2	sp|P02748|CO9_HUMAN	63 kDa	22	25	26	24	23	21	28	29	12	23	31	24	32	27	21	26	20	30	25	19
Ig gamma-4 chain C region OS=Homo sapiens GN=IGHG4 PE=1 SV=1	sp|P01861|IGHG4_HUMAN	36 kDa	97	73	72	72	85	58	94	71	60	60	57	62	0	93	0	51	192	86	168	125
Ig gamma-3 chain C region OS=Homo sapiens GN=IGHG3 PE=1 SV=2	sp|P01860|IGHG3_HUMAN	41 kDa	189	181	181	162	172	145	149	168	140	171	145	150	148	175	157	153	254	193	284	232
Kininogen-1 OS=Homo sapiens GN=KNG1 PE=1 SV=2	sp|P01042|KNG1_HUMAN	72 kDa	15	19	25	22	16	25	23	20	17	23	25	24	27	25	29	24	25	26	21	17
Plasma kallikrein OS=Homo sapiens GN=KLKB1 PE=1 SV=1	sp|P03952|KLKB1_HUMAN	71 kDa	16	20	26	23	30	20	19	16	31	27	23	22	21	19	28	30	12	19	11	11
Beta-2-glycoprotein 1 OS=Homo sapiens GN=APOH PE=1 SV=3	sp|P02749|APOH_HUMAN	38 kDa	20	16	25	16	22	18	17	22	20	19	21	16	25	24	24	23	30	32	24	23
Heparin cofactor 2 OS=Homo sapiens GN=SERPIND1 PE=1 SV=3	sp|P05546|HEP2_HUMAN	57 kDa	11	8	15	18	8	15	17	19	21	17	17	19	26	13	19	22	10	16	11	13
Coagulation factor XIII B chain OS=Homo sapiens GN=F13B PE=1 SV=3	sp|P05160|F13B_HUMAN	76 kDa	18	23	22	20	29	19	22	14	23	17	15	20	24	15	29	24	28	27	20	22
Keratin, type II cytoskeletal 2 epidermal OS=Homo sapiens GN=KRT2 PE=1 SV=2	sp|P35908|K22E_HUMAN	65 kDa	30	30	23	29	22	32	38	41	32	31	35	38	37	33	39	31	37	23	34	18
CD5 antigen-like OS=Homo sapiens GN=CD5L PE=1 SV=1	sp|O43866|CD5L_HUMAN	38 kDa	22	15	19	19	19	17	17	17	22	10	20	19	18	18	18	18	24	21	18	21
Ig kappa chain V-III region HAH OS=Homo sapiens PE=2 SV=1	sp|P18135|KV312_HUMAN	14 kDa	17	14	12	11	12	11	12	14	10	10	9	12	12	18	10	12	40	15	11	72
Complement component C8 alpha chain OS=Homo sapiens GN=C8A PE=1 SV=2	sp|P07357|CO8A_HUMAN	65 kDa	11	14	17	12	18	10	17	16	18	21	17	13	16	7	17	18	22	22	24	17
Clusterin OS=Homo sapiens GN=CLU PE=1 SV=1	sp|P10909|CLUS_HUMAN	52 kDa	13	18	22	18	20	19	20	15	19	23	18	21	28	21	31	26	23	31	21	19
Hemoglobin subunit beta OS=Homo sapiens GN=HBB PE=1 SV=2	sp|P68871|HBB_HUMAN	16 kDa	27	24	23	17	17	19	42	32	18	19	19	20	24	45	23	12	6	0	12	23
Alpha-1B-glycoprotein OS=Homo sapiens GN=A1BG PE=1 SV=4	sp|P04217|A1BG_HUMAN	54 kDa	11	11	12	17	12	16	12	16	13	17	23	16	21	16	15	19	15	22	13	12
Inter-alpha-trypsin inhibitor heavy chain H3 OS=Homo sapiens GN=ITIH3 PE=1 SV=2	sp|Q06033|ITIH3_HUMAN	100 kDa	11	13	8	16	11	15	21	15	13	15	25	19	26	16	15	23	4	24	14	16
Ig kappa chain V-I region DEE OS=Homo sapiens PE=1 SV=1	sp|P01597|KV105_HUMAN	12 kDa	15	19	11	15	10	9	9	11	9	13	21	14	15	15	15	11	16	14	9	18
Ig heavy chain V-III region GAL OS=Homo sapiens PE=1 SV=1	sp|P01781|HV320_HUMAN	13 kDa	15	20	17	10	17	9	13	12	8	13	18	11	9	13	10	13	16	16	13	22
Serum paraoxonase/arylesterase 1 OS=Homo sapiens GN=PON1 PE=1 SV=3	sp|P27169|PON1_HUMAN	40 kDa	9	14	15	9	15	11	11	14	13	17	12	12	18	16	19	18	15	21	16	14
Ig heavy chain V-III region VH26 OS=Homo sapiens PE=1 SV=1	sp|P01764|HV303_HUMAN	13 kDa	11	13	11	13	19	12	10	12	13	11	10	13	13	15	14	12	16	22	10	22
Fibulin-1 OS=Homo sapiens GN=FBLN1 PE=1 SV=4	sp|P23142|FBLN1_HUMAN	77 kDa	24	17	16	19	10	11	12	11	11	22	16	23	17	18	23	9	15	9	12	12
Complement C1q subcomponent subunit B OS=Homo sapiens GN=C1QB PE=1 SV=3	sp|P02746|C1QB_HUMAN	27 kDa	15	15	11	10	12	10	13	13	15	17	9	18	20	17	21	18	19	15	16	18
Transthyretin OS=Homo sapiens GN=TTR PE=1 SV=1	sp|P02766|TTHY_HUMAN	16 kDa	12	12	21	11	15	17	6	11	13	11	12	18	11	16	19	9	17	16	17	16
Ig kappa chain V-IV region Len OS=Homo sapiens PE=1 SV=2	sp|P01625|KV402_HUMAN	13 kDa	15	14	15	13	16	15	16	13	14	13	14	16	16	19	16	16	18	22	12	25
Complement C2 OS=Homo sapiens GN=C2 PE=1 SV=2	sp|P06681|CO2_HUMAN	83 kDa	8	10	17	12	12	17	17	12	13	11	17	8	22	15	14	11	13	18	9	7
Ig heavy chain V-III region TRO OS=Homo sapiens PE=1 SV=1	sp|P01762|HV301_HUMAN	13 kDa	12	13	15	12	13	14	12	14	12	16	12	12	13	16	14	12	14	11	10	19
Afamin OS=Homo sapiens GN=AFM PE=1 SV=1	sp|P43652|AFAM_HUMAN	69 kDa	9	11	16	8	5	14	10	10	13	10	16	17	13	14	16	17	8	14	7	8
Hemoglobin subunit alpha OS=Homo sapiens GN=HBA1 PE=1 SV=2	sp|P69905|HBA_HUMAN	15 kDa	19	19	18	10	13	11	29	17	10	10	15	10	12	27	10	10	6	0	10	19
Insulin-like growth factor-binding protein complex acid labile subunit OS=Homo sapiens GN=IGFALS PE=1 SV=1	sp|P35858|ALS_HUMAN	66 kDa	11	13	13	6	14	12	14	12	22	26	20	14	11	11	13	15	13	8	18	12
Trypsin - Sus scrofa (Pig).	IPI:CON_Trypsin|SWISS-PROT:P00761|TRYP_PIG	24 kDa	14	14	15	13	15	15	18	15	10	14	15	13	12	14	14	13	16	14	23	15
Serum amyloid P-component OS=Homo sapiens GN=APCS PE=1 SV=2	sp|P02743|SAMP_HUMAN	25 kDa	14	12	13	12	14	13	13	11	16	16	13	16	13	15	15	13	17	16	16	17
Haptoglobin-related protein OS=Homo sapiens GN=HPR PE=1 SV=2	sp|P00739|HPTR_HUMAN	39 kDa	42	38	64	46	42	54	54	74	62	47	67	68	87	59	59	56	50	74	46	54
Ig delta chain C region OS=Homo sapiens GN=IGHD PE=1 SV=2	sp|P01880|IGHD_HUMAN	42 kDa	45	15	12	2	4	12	17	3	2	6	0	4	13	54	5	0	3	2	0	11
Complement component C8 gamma chain OS=Homo sapiens GN=C8G PE=1 SV=3	sp|P07360|CO8G_HUMAN	22 kDa	11	14	13	16	17	10	13	10	14	14	14	15	15	12	13	10	19	13	18	14
Ig kappa chain V-I region AG OS=Homo sapiens PE=1 SV=1	sp|P01593|KV101_HUMAN	12 kDa	10	13	10	11	9	9	8	8	9	11	17	11	11	12	13	13	17	12	9	22
Complement C1q subcomponent subunit C OS=Homo sapiens GN=C1QC PE=1 SV=3	sp|P02747|C1QC_HUMAN	26 kDa	15	16	12	10	16	13	13	10	16	17	9	15	14	13	17	14	16	16	18	14
N-acetylmuramoyl-L-alanine amidase OS=Homo sapiens GN=PGLYRP2 PE=1 SV=1	sp|Q96PD5|PGRP2_HUMAN	62 kDa	10	7	14	12	13	14	11	12	12	14	16	14	14	10	16	17	10	18	10	11
Apolipoprotein(a) OS=Homo sapiens GN=LPA PE=1 SV=1	sp|P08519|APOA_HUMAN	501 kDa	12	10	5	17	12	6	5	39	4	18	23	11	33	8	7	6	0	63	5	7
Apolipoprotein D OS=Homo sapiens GN=APOD PE=1 SV=1	sp|P05090|APOD_HUMAN	21 kDa	9	12	12	10	11	7	9	7	10	12	14	11	23	12	16	18	17	15	12	15
Ig heavy chain V-III region WAS OS=Homo sapiens PE=1 SV=1	sp|P01776|HV315_HUMAN	13 kDa	11	9	0	13	10	8	11	0	10	10	0	0	0	10	0	0	0	0	12	15
Alpha-2-antiplasmin OS=Homo sapiens GN=SERPINF2 PE=1 SV=3	sp|P08697|A2AP_HUMAN	55 kDa	8	3	9	8	7	10	7	4	13	15	15	11	10	12	10	10	11	15	9	13
Tax_Id=9606 Gene_Symbol=KRT5 Keratin, type II cytoskeletal 5	IPI:CON_00009867.3|SWISS-PROT:P13647 (+1)	62 kDa	30	6	11	9	10	15	14	20	11	7	15	18	15	12	11	12	49	13	18	13
Retinol-binding protein 4 OS=Homo sapiens GN=RBP4 PE=1 SV=3	sp|P02753|RET4_HUMAN	23 kDa	15	12	14	10	14	15	5	7	18	12	12	13	21	12	13	16	14	9	10	9
Angiotensinogen OS=Homo sapiens GN=AGT PE=1 SV=1	sp|P01019|ANGT_HUMAN	53 kDa	12	12	12	11	8	9	9	13	23	12	10	11	15	14	13	12	13	21	9	10
Ig lambda chain V-I region WAH OS=Homo sapiens PE=1 SV=1	sp|P04208|LV106_HUMAN	12 kDa	11	11	9	14	0	8	9	11	11	10	11	11	12	13	12	7	7	0	0	0
Ig kappa chain V-I region EU OS=Homo sapiens PE=1 SV=1	sp|P01598|KV106_HUMAN	12 kDa	10	11	8	10	7	7	10	7	7	8	7	6	7	12	11	11	10	10	5	11
Ig heavy chain V-III region BUT OS=Homo sapiens PE=1 SV=1	sp|P01767|HV306_HUMAN	12 kDa	10	15	8	7	13	7	8	6	9	9	7	8	10	4	5	9	8	11	6	13
Ig heavy chain V-II region NEWM OS=Homo sapiens PE=1 SV=1	sp|P01825|HV207_HUMAN	13 kDa	11	12	10	8	11	6	8	9	5	9	11	7	0	10	10	6	0	19	7	15
Kallistatin OS=Homo sapiens GN=SERPINA4 PE=1 SV=3	sp|P29622|KAIN_HUMAN	49 kDa	9	8	11	10	13	12	6	7	11	10	5	14	8	9	17	12	9	15	10	8
Complement C4-A OS=Homo sapiens GN=C4A PE=1 SV=2	sp|P0C0L4|CO4A_HUMAN	193 kDa	167	198	160	180	187	163	198	152	182	188	157	198	181	163	183	192	225	250	159	179
Apolipoprotein L1 OS=Homo sapiens GN=APOL1 PE=1 SV=5	sp|O14791|APOL1_HUMAN	44 kDa	4	7	4	8	12	17	7	7	12	7	15	5	13	8	12	13	10	13	4	5
Ig kappa chain V-III region B6 OS=Homo sapiens PE=1 SV=1	sp|P01619|KV301_HUMAN	12 kDa	8	0	7	7	10	8	8	6	0	6	7	5	6	8	4	6	8	8	6	12
Immunoglobulin J chain OS=Homo sapiens GN=IGJ PE=1 SV=4	sp|P01591|IGJ_HUMAN	18 kDa	10	12	6	12	8	13	7	11	13	5	9	9	11	10	14	11	7	12	6	11
Lipopolysaccharide-binding protein OS=Homo sapiens GN=LBP PE=1 SV=3	sp|P18428|LBP_HUMAN	53 kDa	6	7	7	7	7	5	8	12	6	5	11	5	11	7	6	7	11	14	13	12
Alpha-1-acid glycoprotein 1 OS=Homo sapiens GN=ORM1 PE=1 SV=1	sp|P02763|A1AG1_HUMAN	24 kDa	11	9	13	10	7	9	13	13	12	8	18	12	11	12	10	11	10	15	15	10
Hyaluronan-binding protein 2 OS=Homo sapiens GN=HABP2 PE=1 SV=1	sp|Q14520|HABP2_HUMAN	63 kDa	3	4	5	4	7	9	5	5	8	8	11	6	9	4	10	11	5	12	7	4
Alpha-2-HS-glycoprotein OS=Homo sapiens GN=AHSG PE=1 SV=1	sp|P02765|FETUA_HUMAN	39 kDa	4	4	8	7	5	13	8	3	7	7	5	7	8	8	9	10	3	9	8	9
Ficolin-3 OS=Homo sapiens GN=FCN3 PE=1 SV=2	sp|O75636|FCN3_HUMAN	33 kDa	11	11	11	13	11	11	11	9	12	13	8	8	8	9	11	11	8	8	11	8
Serum amyloid A-4 protein OS=Homo sapiens GN=SAA4 PE=1 SV=2	sp|P35542|SAA4_HUMAN	15 kDa	9	5	11	11	8	8	13	13	8	9	14	7	11	7	9	4	7	5	6	6
Ig heavy chain V-III region NIE OS=Homo sapiens PE=1 SV=1	sp|P01770|HV309_HUMAN	13 kDa	11	10	9	10	5	7	7	9	8	9	9	9	6	9	6	9	6	9	7	13
Coagulation factor XII OS=Homo sapiens GN=F12 PE=1 SV=3	sp|P00748|FA12_HUMAN	68 kDa	7	7	8	9	8	6	9	9	13	10	13	10	14	9	6	8	7	10	4	6
Carboxypeptidase N subunit 2 OS=Homo sapiens GN=CPN2 PE=1 SV=3	sp|P22792|CPN2_HUMAN	61 kDa	7	3	9	9	6	13	10	12	13	10	8	12	11	8	10	9	5	8	7	8
Plasma serine protease inhibitor OS=Homo sapiens GN=SERPINA5 PE=1 SV=3	sp|P05154|IPSP_HUMAN	46 kDa	7	8	10	11	9	6	6	4	9	10	6	10	8	8	14	10	7	8	8	4
Galectin-3-binding protein OS=Homo sapiens GN=LGALS3BP PE=1 SV=1	sp|Q08380|LG3BP_HUMAN	65 kDa	11	8	8	8	8	8	8	6	10	7	9	6	11	10	8	11	5	7	4	5
Attractin OS=Homo sapiens GN=ATRN PE=1 SV=2	sp|O75882|ATRN_HUMAN	159 kDa	3	3	13	4	3	14	6	7	13	10	6	12	7	7	7	11	3	3	3	6
Apolipoprotein A-II OS=Homo sapiens GN=APOA2 PE=1 SV=1	sp|P02652|APOA2_HUMAN	11 kDa	10	7	6	4	4	10	11	13	13	12	11	10	12	11	10	13	4	5	2	4
Ig lambda chain V-III region SH OS=Homo sapiens PE=1 SV=1	sp|P01714|LV301_HUMAN	11 kDa	9	9	8	12	7	7	5	10	10	5	6	7	8	8	8	8	6	0	0	5
Carboxypeptidase B2 OS=Homo sapiens GN=CPB2 PE=1 SV=2	sp|Q96IY4|CBPB2_HUMAN	48 kDa	5	3	7	5	4	3	4	2	5	10	6	5	5	4	7	7	4	7	4	3
Tax_Id=9606 Gene_Symbol=KRT14 Keratin, type I cytoskeletal 14	IPI:CON_00384444.5|SWISS-PROT:P02533 (+1)	52 kDa	16	5	6	6	5	6	7	8	8	5	10	15	9	8	6	7	52	9	7	6
Ig heavy chain V-III region GA OS=Homo sapiens PE=1 SV=1	sp|P01769|HV308_HUMAN	13 kDa	0	2	4	4	6	2	0	4	4	3	0	7	0	0	0	4	2	0	0	5
Complement factor H-related protein 1 OS=Homo sapiens GN=CFHR1 PE=1 SV=2	sp|Q03591|FHR1_HUMAN	38 kDa	20	24	22	23	25	22	21	22	24	19	22	26	0	27	32	27	21	22	17	17
Actin, cytoplasmic 1 OS=Homo sapiens GN=ACTB PE=1 SV=1	sp|P60709|ACTB_HUMAN	42 kDa	25	7	4	3	5	3	11	3	3	4	5	7	4	0	6	10	10	4	6	3
IgGFc-binding protein OS=Homo sapiens GN=FCGBP PE=1 SV=3	sp|Q9Y6R7|FCGBP_HUMAN	572 kDa	21	8	3	3	5	6	5	4	2	3	0	7	10	17	7	9	3	6	7	7
Ig heavy chain V-III region CAM OS=Homo sapiens PE=1 SV=1	sp|P01768|HV307_HUMAN	14 kDa	7	2	4	6	6	2	3	2	5	3	4	0	4	7	7	6	9	9	2	10
Complement C1q subcomponent subunit A OS=Homo sapiens GN=C1QA PE=1 SV=2	sp|P02745|C1QA_HUMAN	26 kDa	7	7	6	6	9	4	5	5	6	5	5	5	7	6	6	8	8	7	7	4
Pigment epithelium-derived factor OS=Homo sapiens GN=SERPINF1 PE=1 SV=4	sp|P36955|PEDF_HUMAN	46 kDa	6	5	10	9	8	8	4	7	6	7	7	8	10	8	7	9	8	9	4	8
Coagulation factor V OS=Homo sapiens GN=F5 PE=1 SV=4	sp|P12259|FA5_HUMAN	252 kDa	3	3	8	2	3	5	3	2	4	11	6	9	10	6	9	6	5	6	9	7
Ig lambda chain V-III region LOI OS=Homo sapiens PE=1 SV=1	sp|P80748|LV302_HUMAN	12 kDa	5	7	10	7	7	4	8	8	8	9	8	4	7	9	5	7	7	10	5	8
Fibrinogen alpha chain OS=Homo sapiens GN=FGA PE=1 SV=2	sp|P02671|FIBA_HUMAN	95 kDa	11	4	4	5	5	2	6	13	2	8	15	3	25	10	10	2	0	5	0	0
C4b-binding protein beta chain OS=Homo sapiens GN=C4BPB PE=1 SV=1	sp|P20851|C4BPB_HUMAN	28 kDa	6	5	4	7	5	5	5	5	3	8	5	5	6	5	5	6	5	6	6	6
Ig heavy chain V-I region HG3 OS=Homo sapiens PE=4 SV=1	sp|P01743|HV102_HUMAN	13 kDa	6	6	6	4	9	6	4	5	6	7	7	6	4	6	4	4	7	11	4	6
Ig heavy chain V-I region V35 OS=Homo sapiens PE=1 SV=1	sp|P23083|HV103_HUMAN	13 kDa	6	5	5	5	8	0	0	0	8	8	7	0	5	7	8	4	0	8	0	8
Ig alpha-2 chain C region OS=Homo sapiens GN=IGHA2 PE=1 SV=3	sp|P01877|IGHA2_HUMAN	37 kDa	52	35	45	41	36	32	42	56	28	60	36	37	44	55	36	45	51	73	33	69
Ig heavy chain V-III region KOL OS=Homo sapiens PE=1 SV=1	sp|P01772|HV311_HUMAN	14 kDa	0	0	10	10	8	8	9	7	10	0	7	10	5	6	7	9	7	7	0	12
Apolipoprotein M OS=Homo sapiens GN=APOM PE=1 SV=2	sp|O95445|APOM_HUMAN	21 kDa	3	3	3	4	5	5	4	2	5	4	3	3	3	4	3	7	6	3	6	6
Desmoplakin OS=Homo sapiens GN=DSP PE=1 SV=3	sp|P15924|DESP_HUMAN	332 kDa	0	0	0	0	0	0	0	0	0	0	0	0	0	0	0	0	86	0	0	0
Ig heavy chain V-I region SIE OS=Homo sapiens PE=1 SV=1	sp|P01761|HV106_HUMAN	14 kDa	8	7	7	6	0	9	6	8	5	7	6	6	8	9	9	7	8	8	7	5
Coagulation factor IX OS=Homo sapiens GN=F9 PE=1 SV=2	sp|P00740|FA9_HUMAN	52 kDa	3	5	3	4	3	4	6	5	7	3	3	4	7	5	5	5	6	6	6	7
Leucine-rich alpha-2-glycoprotein OS=Homo sapiens GN=LRG1 PE=1 SV=2	sp|P02750|A2GL_HUMAN	38 kDa	7	3	8	7	2	6	7	10	5	4	9	6	9	3	2	2	3	8	3	4
Ig heavy chain V-III region WEA OS=Homo sapiens PE=1 SV=1	sp|P01763|HV302_HUMAN	12 kDa	0	6	6	5	6	6	5	4	6	4	3	0	0	4	0	0	4	5	0	5
Ig kappa chain V-I region Wes OS=Homo sapiens PE=1 SV=1	sp|P01611|KV119_HUMAN	12 kDa	7	8	0	4	8	5	0	5	2	5	7	6	0	8	6	7	8	0	0	5
Hepatocyte growth factor-like protein OS=Homo sapiens GN=MST1 PE=1 SV=2	sp|P26927|HGFL_HUMAN	80 kDa	5	2	3	5	10	2	5	3	5	6	6	4	6	5	9	3	6	9	6	8
Ig kappa chain V-III region VG (Fragment) OS=Homo sapiens PE=1 SV=1	sp|P04433|KV309_HUMAN	13 kDa	6	8	5	6	6	6	4	6	6	5	6	6	4	6	6	6	6	7	6	12
Ig lambda chain V-IV region Hil OS=Homo sapiens PE=1 SV=1	sp|P01717|LV403_HUMAN	12 kDa	7	6	6	4	4	7	6	7	5	8	6	7	5	9	5	3	7	7	6	0
Ig lambda chain V-I region NEWM OS=Homo sapiens PE=1 SV=1	sp|P01703|LV105_HUMAN	11 kDa	0	0	0	0	0	0	0	0	0	0	0	0	0	0	7	0	0	11	0	0
Ig kappa chain V-I region Mev OS=Homo sapiens PE=1 SV=1	sp|P01612|KV120_HUMAN	12 kDa	0	0	0	0	6	0	0	0	0	0	0	0	0	0	5	4	0	0	0	0
Fibrinogen gamma chain OS=Homo sapiens GN=FGG PE=1 SV=3	sp|P02679|FIBG_HUMAN	52 kDa	9	2	0	5	3	2	8	10	0	8	9	2	19	3	3	0	2	6	5	0
Ig lambda chain V-I region NIG-64 OS=Homo sapiens PE=1 SV=1	sp|P01702|LV104_HUMAN (+1)	11 kDa	8	9	4	0	4	7	3	5	3	0	8	5	7	7	6	2	5	0	0	7
Ig kappa chain V-III region CLL OS=Homo sapiens PE=1 SV=2	sp|P04207|KV308_HUMAN	14 kDa	5	6	3	4	6	3	4	5	4	3	5	5	3	7	4	6	6	4	5	6
Ig lambda chain V-I region HA OS=Homo sapiens PE=1 SV=1	sp|P01700|LV102_HUMAN	12 kDa	4	3	4	6	3	2	4	3	4	3	2	4	7	6	0	2	3	4	0	5
Ig kappa chain V-III region NG9 (Fragment) OS=Homo sapiens PE=1 SV=1	sp|P01621|KV303_HUMAN	11 kDa	6	10	6	7	8	7	7	9	9	5	6	5	6	7	3	8	12	8	4	8
C-reactive protein OS=Homo sapiens GN=CRP PE=1 SV=1	sp|P02741|CRP_HUMAN	25 kDa	0	6	3	6	0	0	9	9	5	6	13	5	12	5	2	4	0	0	2	4
Lactotransferrin OS=Homo sapiens GN=LTF PE=1 SV=6	sp|P02788|TRFL_HUMAN	78 kDa	71	2	0	0	0	0	0	4	0	0	3	3	0	0	0	14	2	4	0	0
Tetranectin OS=Homo sapiens GN=CLEC3B PE=1 SV=3	sp|P05452|TETN_HUMAN	23 kDa	5	4	6	3	5	2	4	3	4	5	5	2	3	4	5	4	3	0	4	4
Carboxypeptidase N catalytic chain OS=Homo sapiens GN=CPN1 PE=1 SV=1	sp|P15169|CBPN_HUMAN	52 kDa	2	4	5	2	5	6	3	4	5	4	4	6	5	4	5	6	2	6	0	2
Glutathione peroxidase 3 OS=Homo sapiens GN=GPX3 PE=1 SV=2	sp|P22352|GPX3_HUMAN	26 kDa	4	4	3	2	4	3	3	4	2	3	4	3	5	3	4	3	4	7	4	4
Ig kappa chain V-II region RPMI 6410 OS=Homo sapiens PE=4 SV=1	sp|P06310|KV206_HUMAN	15 kDa	3	4	4	3	4	3	0	3	3	0	5	3	0	0	0	5	4	0	0	6
Alpha-1-acid glycoprotein 2 OS=Homo sapiens GN=ORM2 PE=1 SV=2	sp|P19652|A1AG2_HUMAN	24 kDa	6	6	6	9	4	10	9	9	6	7	11	7	10	10	8	8	10	8	11	7
Ig kappa chain V-II region TEW OS=Homo sapiens PE=1 SV=1	sp|P01617|KV204_HUMAN	12 kDa	0	0	0	0	0	0	7	7	7	5	0	0	6	0	0	0	13	8	7	10
Mannan-binding lectin serine protease 1 OS=Homo sapiens GN=MASP1 PE=1 SV=3	sp|P48740|MASP1_HUMAN	79 kDa	5	5	4	3	5	4	0	0	6	8	4	4	3	3	5	3	9	7	7	5
Ig lambda chain V-I region NEW OS=Homo sapiens PE=1 SV=1	sp|P01701|LV103_HUMAN	11 kDa	5	7	0	9	7	6	5	0	0	0	5	8	4	4	6	3	0	7	4	0
Ig heavy chain V-II region ARH-77 OS=Homo sapiens PE=4 SV=1	sp|P06331|HV209_HUMAN	16 kDa	0	0	0	0	0	0	0	12	0	0	0	0	0	0	0	0	21	0	0	0
Ig kappa chain V-I region Lay OS=Homo sapiens PE=1 SV=1	sp|P01605|KV113_HUMAN	12 kDa	4	8	0	0	6	0	0	0	0	0	0	0	0	0	0	0	9	0	0	0
Lumican OS=Homo sapiens GN=LUM PE=1 SV=2	sp|P51884|LUM_HUMAN	38 kDa	4	4	3	5	0	9	2	5	0	3	4	7	7	6	7	6	2	3	4	0
Polymeric immunoglobulin receptor OS=Homo sapiens GN=PIGR PE=1 SV=4	sp|P01833|PIGR_HUMAN	83 kDa	35	3	4	0	4	0	0	0	2	3	5	5	4	0	0	3	2	5	2	2
Putative V-set and immunoglobulin domain-containing-like protein IGHV4OR15-8 OS=Homo sapiens GN=IGHV4OR15-8 PE=5 SV=2	sp|A6NJ16|IV4F8_HUMAN	14 kDa	0	3	0	0	0	0	0	3	0	0	3	0	2	0	0	0	0	0	0	0
Ig kappa chain V-II region MIL OS=Homo sapiens PE=1 SV=1	sp|P01616|KV203_HUMAN	12 kDa	2	3	3	4	0	0	0	5	3	2	0	3	3	3	3	3	3	3	3	5
Lysozyme C OS=Homo sapiens GN=LYZ PE=1 SV=1	sp|P61626|LYSC_HUMAN	17 kDa	21	0	2	3	2	2	2	2	2	0	4	3	2	3	3	2	0	0	0	0
Thyroxine-binding globulin OS=Homo sapiens GN=SERPINA7 PE=1 SV=2	sp|P05543|THBG_HUMAN	46 kDa	3	2	3	3	2	6	2	3	2	3	4	3	2	3	4	5	3	4	0	3
Platelet factor 4 OS=Homo sapiens GN=PF4 PE=1 SV=2	sp|P02776|PLF4_HUMAN	11 kDa	3	4	3	2	3	4	5	3	6	5	7	4	8	2	8	11	0	0	0	0
Ig kappa chain V-I region HK102 (Fragment) OS=Homo sapiens GN=IGKV1-5 PE=4 SV=1	sp|P01602|KV110_HUMAN	13 kDa	3	9	2	6	2	0	4	3	2	2	3	2	0	2	4	6	5	4	2	6
Sex hormone-binding globulin OS=Homo sapiens GN=SHBG PE=1 SV=2	sp|P04278|SHBG_HUMAN	44 kDa	3	4	2	5	2	5	3	3	3	5	3	0	5	2	6	5	0	3	0	0
Ig kappa chain V-I region WEA OS=Homo sapiens PE=1 SV=1	sp|P01610|KV118_HUMAN	12 kDa	0	13	11	11	8	8	7	7	8	9	17	9	10	8	0	0	14	11	0	19
Ig lambda chain V-II region NIG-84 OS=Homo sapiens PE=1 SV=1	sp|P04209|LV211_HUMAN	12 kDa	0	3	3	0	3	3	2	3	3	4	0	2	4	2	0	0	4	0	0	0
Coagulation factor XI OS=Homo sapiens GN=F11 PE=1 SV=1	sp|P03951|FA11_HUMAN	70 kDa	0	4	4	0	4	0	3	0	0	2	2	2	0	0	5	4	2	6	4	2
Ig lambda chain V-V region DEL OS=Homo sapiens PE=1 SV=1	sp|P01719|LV501_HUMAN	11 kDa	0	5	5	3	2	2	2	4	3	0	5	2	2	0	3	0	3	2	5	8
Complement factor H-related protein 2 OS=Homo sapiens GN=CFHR2 PE=1 SV=1	sp|P36980|FHR2_HUMAN	31 kDa	9	14	12	0	15	0	15	16	13	11	12	12	0	13	16	13	7	11	10	9
Sorbin and SH3 domain-containing protein 2 OS=Homo sapiens GN=SORBS2 PE=1 SV=3	REV_sp|O94875|SRBS2_HUMAN	124 kDa	0	0	0	0	4	0	0	0	0	0	0	0	0	0	0	0	0	0	0	0
Ig heavy chain V-III region HIL OS=Homo sapiens PE=1 SV=1	sp|P01771|HV310_HUMAN	14 kDa	3	0	0	0	0	0	3	0	0	0	0	0	0	2	0	0	0	3	0	2
Ig heavy chain V-III region GAR OS=Homo sapiens PE=1 SV=1	sp|P80419|HV322_HUMAN	13 kDa	2	2	3	0	3	0	3	0	0	2	0	0	3	0	0	0	0	0	0	0
Proteoglycan 4 OS=Homo sapiens GN=PRG4 PE=1 SV=2	sp|Q92954|PRG4_HUMAN	151 kDa	0	0	4	0	0	0	0	0	7	3	0	3	4	4	3	3	0	0	0	0
EGF-containing fibulin-like extracellular matrix protein 1 OS=Homo sapiens GN=EFEMP1 PE=1 SV=2	sp|Q12805|FBLN3_HUMAN	55 kDa	2	0	3	7	3	0	0	0	0	4	0	3	4	5	4	2	2	5	3	3
Extracellular matrix protein 1 OS=Homo sapiens GN=ECM1 PE=1 SV=2	sp|Q16610|ECM1_HUMAN	61 kDa	5	0	0	2	2	3	0	2	2	6	4	2	2	0	0	0	4	4	4	3
Zinc-alpha-2-glycoprotein OS=Homo sapiens GN=AZGP1 PE=1 SV=2	sp|P25311|ZA2G_HUMAN	34 kDa	5	0	2	0	2	0	0	4	0	0	4	0	5	0	0	0	0	3	2	2
Phospholipid transfer protein OS=Homo sapiens GN=PLTP PE=1 SV=1	sp|P55058|PLTP_HUMAN	55 kDa	0	3	4	3	3	2	4	3	2	3	3	2	5	3	2	0	0	0	0	0
Apolipoprotein C-IV OS=Homo sapiens GN=APOC4 PE=1 SV=1	sp|P55056|APOC4_HUMAN	15 kDa	0	3	6	0	3	2	0	0	4	3	3	2	4	0	0	0	0	0	0	0
Adiponectin OS=Homo sapiens GN=ADIPOQ PE=1 SV=1	sp|Q15848|ADIPO_HUMAN	26 kDa	0	0	0	2	5	0	2	0	3	4	0	3	4	0	5	0	5	3	5	3
Ig kappa chain V-III region VH (Fragment) OS=Homo sapiens PE=4 SV=1	sp|P04434|KV310_HUMAN	13 kDa	0	0	0	0	0	0	0	0	0	0	5	0	0	0	0	0	0	0	0	0
Hornerin OS=Homo sapiens GN=HRNR PE=1 SV=2	sp|Q86YZ3|HORN_HUMAN	282 kDa	0	0	0	0	0	2	2	2	0	0	0	2	2	0	0	0	23	2	2	0
Ig heavy chain V-III region BUR OS=Homo sapiens PE=1 SV=1	sp|P01773|HV312_HUMAN	13 kDa	2	2	2	0	0	2	3	2	2	2	2	2	3	2	0	0	3	0	0	0
Fibrinogen beta chain OS=Homo sapiens GN=FGB PE=1 SV=2	sp|P02675|FIBB_HUMAN	56 kDa	3	0	0	0	0	0	5	5	0	4	5	0	13	0	2	0	0	2	2	0
Ficolin-2 OS=Homo sapiens GN=FCN2 PE=1 SV=2	sp|Q15485|FCN2_HUMAN	34 kDa	0	7	0	0	5	0	0	0	2	4	0	4	2	2	3	4	0	0	0	0
Ig lambda chain V-II region TRO OS=Homo sapiens PE=1 SV=1	sp|P01707|LV204_HUMAN	12 kDa	3	4	3	4	0	0	4	0	3	3	3	4	6	0	3	0	0	0	0	3
Coagulation factor XIII A chain OS=Homo sapiens GN=F13A1 PE=1 SV=4	sp|P00488|F13A_HUMAN	83 kDa	3	2	0	0	2	0	0	0	2	3	0	0	0	0	3	0	0	2	4	0
Platelet basic protein OS=Homo sapiens GN=PPBP PE=1 SV=3	sp|P02775|CXCL7_HUMAN	14 kDa	3	2	2	0	4	4	4	5	3	3	7	4	4	3	5	3	0	2	0	0
Corticosteroid-binding globulin OS=Homo sapiens GN=SERPINA6 PE=1 SV=1	sp|P08185|CBG_HUMAN	45 kDa	0	0	4	2	0	4	0	3	2	0	0	0	4	2	4	2	2	3	3	0
Keratinocyte proline-rich protein OS=Homo sapiens GN=KPRP PE=1 SV=1	sp|Q5T749|KPRP_HUMAN	64 kDa	0	0	0	0	0	0	0	0	0	0	0	2	0	0	0	3	3	0	0	0
Ig mu heavy chain disease protein OS=Homo sapiens PE=1 SV=1	sp|P04220|MUCB_HUMAN	43 kDa	0	0	0	0	45	37	0	0	0	0	0	0	0	0	48	54	68	101	46	62
Phosphatidylinositol-glycan-specific phospholipase D OS=Homo sapiens GN=GPLD1 PE=1 SV=3	sp|P80108|PHLD_HUMAN	92 kDa	0	2	5	0	2	2	0	0	8	2	2	5	4	0	5	6	0	3	0	4
Prenylcysteine oxidase 1 OS=Homo sapiens GN=PCYOX1 PE=1 SV=3	sp|Q9UHG3|PCYOX_HUMAN	57 kDa	0	0	2	3	0	3	0	0	4	5	0	0	3	2	2	3	2	3	2	2
Ig lambda chain V-II region BUR OS=Homo sapiens PE=1 SV=1	sp|P01708|LV205_HUMAN	12 kDa	4	5	4	4	7	4	4	5	3	4	3	4	0	5	0	0	4	3	3	4
Complement factor H-related protein 5 OS=Homo sapiens GN=CFHR5 PE=1 SV=1	sp|Q9BXR6|FHR5_HUMAN	64 kDa	0	3	0	0	0	0	0	0	0	0	3	0	0	0	0	0	3	7	8	0
Properdin OS=Homo sapiens GN=CFP PE=1 SV=2	sp|P27918|PROP_HUMAN	51 kDa	0	2	0	0	0	0	0	0	0	0	0	3	0	0	0	0	5	4	4	4
Apolipoprotein C-I OS=Homo sapiens GN=APOC1 PE=1 SV=1	sp|P02654|APOC1_HUMAN	9 kDa	0	0	0	0	0	5	6	6	7	2	4	2	7	3	0	3	0	0	0	0
Coagulation factor X OS=Homo sapiens GN=F10 PE=1 SV=2	sp|P00742|FA10_HUMAN	55 kDa	3	2	4	0	0	2	2	0	4	3	3	2	4	3	4	6	0	0	2	0
Vitamin K-dependent protein C OS=Homo sapiens GN=PROC PE=1 SV=1	sp|P04070|PROC_HUMAN	52 kDa	0	2	2	0	3	3	0	0	3	4	2	2	3	0	4	4	2	2	4	2
Probable glutamate--tRNA ligase, mitochondrial OS=Homo sapiens GN=EARS2 PE=1 SV=2	REV_sp|Q5JPH6|SYEM_HUMAN	59 kDa	0	0	2	0	0	0	0	0	0	0	0	0	0	0	0	0	0	0	0	0
Tax_Id=9606 Gene_Symbol=KRT6A Keratin, type II cytoskeletal 6A	IPI:CON_00300725.7|SWISS-PROT:P02538 (+1)	60 kDa	30	0	0	0	0	0	14	0	10	0	0	19	0	0	0	12	27	0	0	0
Mannan-binding lectin serine protease 2 OS=Homo sapiens GN=MASP2 PE=1 SV=4	sp|O00187|MASP2_HUMAN	76 kDa	0	2	0	0	2	2	2	0	3	2	0	2	2	3	0	2	2	3	4	0
Tax_Id=9606 Gene_Symbol=KRT16 Keratin, type I cytoskeletal 16	IPI:CON_00217963.3|SWISS-PROT:P08779 (+2)	51 kDa	15	0	0	0	0	0	0	0	8	0	0	17	8	8	0	10	38	0	0	0
Ig kappa chain V-III region IARC/BL41 OS=Homo sapiens PE=1 SV=1	sp|P06311|KV311_HUMAN	14 kDa	3	0	0	3	3	2	0	2	4	0	0	0	2	2	0	0	0	3	2	0
Ig lambda chain V region 4A OS=Homo sapiens PE=4 SV=1	sp|P04211|LV001_HUMAN	12 kDa	0	0	0	0	0	0	0	0	2	0	0	2	0	0	0	4	0	0	0	0
Ig kappa chain V-III region SIE OS=Homo sapiens PE=1 SV=1	sp|P01620|KV302_HUMAN	12 kDa	25	19	0	0	0	0	0	0	0	0	0	0	0	0	17	20	45	0	0	0
Apolipoprotein C-III OS=Homo sapiens GN=APOC3 PE=1 SV=1	sp|P02656|APOC3_HUMAN	11 kDa	5	0	4	0	0	4	0	0	3	2	6	0	4	0	0	2	0	0	0	0
Ig lambda chain V-I region EPS OS=Homo sapiens PE=1 SV=1	sp|P06888|LV109_HUMAN	11 kDa	0	3	0	0	0	0	0	0	0	0	0	2	0	0	0	0	0	2	0	0
Ig kappa chain V-I region OU OS=Homo sapiens PE=1 SV=1	sp|P01606|KV114_HUMAN	12 kDa	0	0	0	0	0	0	0	2	0	0	0	0	0	0	0	0	0	0	0	0
Ig heavy chain V-II region WAH OS=Homo sapiens PE=1 SV=1	sp|P01824|HV206_HUMAN	14 kDa	0	0	0	3	0	2	4	2	2	2	0	2	2	3	4	3	0	2	0	2
Ig kappa chain V-I region AU OS=Homo sapiens PE=1 SV=1	sp|P01594|KV102_HUMAN	12 kDa	0	0	0	0	0	0	0	0	0	0	0	0	0	9	0	0	0	0	0	0
Ig kappa chain V-I region Scw OS=Homo sapiens PE=1 SV=1	sp|P01609|KV117_HUMAN	12 kDa	0	0	0	0	0	0	0	0	0	10	0	0	0	0	0	0	0	0	0	0
Selenoprotein P OS=Homo sapiens GN=SEPP1 PE=1 SV=3	sp|P49908|SEPP1_HUMAN	43 kDa	2	0	0	0	4	2	0	0	0	0	2	0	0	2	2	0	0	3	2	2
Sulfhydryl oxidase 1 OS=Homo sapiens GN=QSOX1 PE=1 SV=3	sp|O00391|QSOX1_HUMAN	83 kDa	4	0	0	0	0	0	2	0	0	0	2	2	0	2	0	2	2	2	2	0
Ig lambda-7 chain C region OS=Homo sapiens GN=IGLC7 PE=1 SV=2	sp|A0M8Q6|LAC7_HUMAN	11 kDa	37	0	0	0	0	0	0	0	0	0	37	0	40	41	0	0	52	0	0	0
Ig lambda chain V-I region VOR OS=Homo sapiens PE=1 SV=1	sp|P01699|LV101_HUMAN	12 kDa	6	0	0	0	0	0	0	0	0	0	0	0	0	0	0	0	0	0	0	0
Nebulin OS=Homo sapiens GN=NEB PE=1 SV=5	REV_sp|P20929|NEBU_HUMAN	773 kDa	0	0	0	0	0	0	0	0	0	0	0	0	0	0	0	2	0	0	0	0
Tax_Id=10090 Gene_Symbol=Krt77 Keratin, type II cytoskeletal 1b	IPI:CON_00462140.1|SWISS-PROT:Q6IFZ6	61 kDa	0	0	0	0	0	0	0	0	0	0	0	0	0	0	0	0	24	0	0	0
Ig kappa chain V-II region Cum OS=Homo sapiens PE=1 SV=1	sp|P01614|KV201_HUMAN	13 kDa	0	0	0	0	0	0	0	0	0	0	0	0	0	0	0	0	5	0	0	5
Transforming growth factor-beta-induced protein ig-h3 OS=Homo sapiens GN=TGFBI PE=1 SV=1	sp|Q15582|BGH3_HUMAN	75 kDa	0	0	0	0	0	0	0	0	0	0	0	0	0	0	2	0	0	2	3	0
Mucin-5B OS=Homo sapiens GN=MUC5B PE=1 SV=3	sp|Q9HC84|MUC5B_HUMAN	596 kDa	32	0	0	0	0	0	0	0	0	0	0	0	0	0	0	0	0	0	0	0
Cathelicidin antimicrobial peptide OS=Homo sapiens GN=CAMP PE=1 SV=1	sp|P49913|CAMP_HUMAN	19 kDa	3	0	2	2	2	2	0	0	2	0	2	2	0	0	2	2	2	2	0	0
Ig kappa chain V-III region GOL OS=Homo sapiens PE=1 SV=1	sp|P04206|KV307_HUMAN	12 kDa	0	16	0	19	0	0	0	19	0	0	0	0	0	0	0	16	0	0	0	79
Cholesteryl ester transfer protein OS=Homo sapiens GN=CETP PE=1 SV=2	sp|P11597|CETP_HUMAN	55 kDa	0	2	2	0	2	0	0	0	0	0	0	0	0	0	5	4	3	3	0	2
Protein Z-dependent protease inhibitor OS=Homo sapiens GN=SERPINA10 PE=1 SV=1	sp|Q9UK55|ZPI_HUMAN	51 kDa	0	0	0	0	0	0	0	0	2	2	0	0	2	0	0	2	0	4	2	2
Serum amyloid A-1 protein OS=Homo sapiens GN=SAA1 PE=1 SV=1	sp|P0DJI8|SAA1_HUMAN	14 kDa	0	0	0	0	0	0	4	18	0	0	0	0	0	0	0	0	0	0	0	0
Complement C1r subcomponent-like protein OS=Homo sapiens GN=C1RL PE=1 SV=2	sp|Q9NZP8|C1RL_HUMAN	53 kDa	0	0	0	0	0	0	0	0	0	0	8	5	4	0	0	0	0	0	0	0
Protein S100-A8 OS=Homo sapiens GN=S100A8 PE=1 SV=1	sp|P05109|S10A8_HUMAN	11 kDa	6	0	0	0	0	0	3	0	0	0	0	0	0	0	0	0	0	0	0	0
Transferrin receptor protein 1 OS=Homo sapiens GN=TFRC PE=1 SV=2	sp|P02786|TFR1_HUMAN	85 kDa	0	0	0	0	0	3	3	2	0	0	3	0	2	0	0	2	0	0	0	0
Junction plakoglobin OS=Homo sapiens GN=JUP PE=1 SV=3	sp|P14923|PLAK_HUMAN	82 kDa	0	0	0	0	0	0	0	0	0	0	0	0	0	0	0	0	27	0	0	0
Ig kappa chain V-I region Walker OS=Homo sapiens PE=1 SV=1	sp|P04431|KV123_HUMAN	14 kDa	0	2	0	0	0	0	0	0	0	0	0	0	0	2	0	0	0	0	0	4
Ig kappa chain V-I region Kue OS=Homo sapiens PE=1 SV=1	sp|P01604|KV112_HUMAN	12 kDa	2	2	0	2	0	2	2	2	2	0	0	0	2	0	2	2	0	0	0	0
Mannose-binding protein C OS=Homo sapiens GN=MBL2 PE=1 SV=2	sp|P11226|MBL2_HUMAN	26 kDa	2	0	0	0	2	0	3	2	0	0	0	2	0	2	2	0	3	0	2	2
Cholinesterase OS=Homo sapiens GN=BCHE PE=1 SV=1	sp|P06276|CHLE_HUMAN	68 kDa	0	0	3	0	0	2	0	0	2	0	0	3	2	0	2	0	0	0	0	0
Tax_Id=9606 Gene_Symbol=KRT13 Isoform 1 of Keratin, type I cytoskeletal 13	IPI:CON_00009866.6|SWISS-PROT:P13646-1 (+1)	50 kDa	21	0	0	0	0	0	0	0	0	0	0	0	0	0	0	0	0	0	0	0
Phosphatidylcholine-sterol acyltransferase OS=Homo sapiens GN=LCAT PE=1 SV=1	sp|P04180|LCAT_HUMAN	50 kDa	0	0	0	0	0	3	0	0	2	2	0	0	0	0	2	3	0	0	0	0
Ig lambda chain V-VI region SUT OS=Homo sapiens PE=1 SV=1	sp|P06317|LV603_HUMAN	12 kDa	0	0	0	0	0	0	0	0	0	0	0	0	0	0	0	0	0	2	0	0
Ig kappa chain V-II region FR OS=Homo sapiens PE=1 SV=1	sp|P01615|KV202_HUMAN	13 kDa	3	0	0	3	0	0	2	2	0	0	0	0	0	2	0	0	0	0	0	0
Fetuin-B OS=Homo sapiens GN=FETUB PE=1 SV=2	sp|Q9UGM5|FETUB_HUMAN	42 kDa	0	0	2	0	0	2	0	0	2	2	0	2	2	0	0	2	0	0	3	0
Deleted in malignant brain tumors 1 protein OS=Homo sapiens GN=DMBT1 PE=1 SV=2	sp|Q9UGM3|DMBT1_HUMAN	261 kDa	18	0	0	0	0	0	0	0	0	0	0	0	0	0	0	0	0	0	0	0
Ig kappa chain V-III region POM OS=Homo sapiens PE=1 SV=1	sp|P01624|KV306_HUMAN	12 kDa	0	0	0	0	0	0	0	0	0	0	0	0	3	0	0	0	0	0	0	0
Apolipoprotein C-II OS=Homo sapiens GN=APOC2 PE=1 SV=1	sp|P02655|APOC2_HUMAN	11 kDa	2	0	0	0	0	0	0	0	3	2	2	2	2	0	0	3	0	0	0	0
Monocyte differentiation antigen CD14 OS=Homo sapiens GN=CD14 PE=1 SV=2	sp|P08571|CD14_HUMAN	40 kDa	0	0	0	0	0	0	0	3	0	2	4	0	3	0	0	0	0	2	0	2
Glyceraldehyde-3-phosphate dehydrogenase OS=Homo sapiens GN=GAPDH PE=1 SV=3	sp|P04406|G3P_HUMAN	36 kDa	8	0	0	0	0	0	0	0	0	0	0	0	0	0	0	0	6	0	0	0
Desmoglein-1 OS=Homo sapiens GN=DSG1 PE=1 SV=2	sp|Q02413|DSG1_HUMAN	114 kDa	0	0	0	0	0	0	0	0	0	0	0	0	0	0	0	0	20	0	0	0
BPI fold-containing family B member 1 OS=Homo sapiens GN=BPIFB1 PE=1 SV=1	sp|Q8TDL5|BPIB1_HUMAN	52 kDa	18	0	0	0	0	0	0	0	0	0	0	0	0	0	0	0	0	0	0	0
Insulin-like growth factor-binding protein 3 OS=Homo sapiens GN=IGFBP3 PE=1 SV=2	sp|P17936|IBP3_HUMAN	32 kDa	0	0	0	0	0	2	0	0	0	0	0	0	0	0	0	0	0	0	0	0
Tax_Id=9606 Gene_Symbol=KRT78 Keratin-78	IPI:CON_00166205.2|TREMBL:Q7RTT2 (+2)	57 kDa	0	0	0	0	0	0	0	0	0	0	0	0	0	0	0	0	11	0	0	0
Carbonic anhydrase 1 OS=Homo sapiens GN=CA1 PE=1 SV=2	sp|P00915|CAH1_HUMAN	29 kDa	0	2	2	0	2	0	3	2	0	0	0	0	2	4	0	0	0	0	0	0
Vitamin K-dependent protein Z OS=Homo sapiens GN=PROZ PE=1 SV=2	sp|P22891|PROZ_HUMAN	45 kDa	0	0	0	0	0	0	0	0	0	0	0	0	0	0	0	0	0	3	2	0
Complement factor H-related protein 3 OS=Homo sapiens GN=CFHR3 PE=1 SV=2	sp|Q02985|FHR3_HUMAN	37 kDa	0	11	0	0	0	0	0	0	0	0	0	0	0	0	0	0	0	8	0	0
Hepatocyte growth factor activator OS=Homo sapiens GN=HGFAC PE=1 SV=1	sp|Q04756|HGFA_HUMAN	71 kDa	0	0	0	0	0	0	0	0	0	0	3	3	3	0	0	2	0	0	0	0
Matrix metalloproteinase-9 OS=Homo sapiens GN=MMP9 PE=1 SV=3	sp|P14780|MMP9_HUMAN	78 kDa	2	0	0	0	0	0	2	0	0	0	0	0	0	0	0	4	0	4	0	0
Procollagen C-endopeptidase enhancer 1 OS=Homo sapiens GN=PCOLCE PE=1 SV=2	sp|Q15113|PCOC1_HUMAN	48 kDa	0	0	2	0	2	0	0	0	0	0	0	0	0	0	0	0	0	3	0	0
Band 3 anion transport protein OS=Homo sapiens GN=SLC4A1 PE=1 SV=3	sp|P02730|B3AT_HUMAN	102 kDa	2	2	2	0	2	0	2	2	0	0	0	0	0	3	0	0	0	0	0	0
Complement factor D OS=Homo sapiens GN=CFD PE=1 SV=5	sp|P00746|CFAD_HUMAN	27 kDa	0	0	0	3	0	0	0	0	0	0	0	0	0	4	0	0	0	0	0	0
Tax_Id=10090 Gene_Symbol=Krt71 Keratin, type II cytoskeletal 6G	IPI:CON_00468956.4|SWISS-PROT:Q9R0H5	57 kDa	0	0	0	0	0	0	8	0	0	0	0	0	0	0	5	0	0	0	0	0
Annexin A1 OS=Homo sapiens GN=ANXA1 PE=1 SV=2	sp|P04083|ANXA1_HUMAN	39 kDa	14	0	0	0	0	0	0	0	0	0	0	0	0	0	0	0	0	0	0	0
Filaggrin-2 OS=Homo sapiens GN=FLG2 PE=1 SV=1	sp|Q5D862|FILA2_HUMAN	248 kDa	2	0	0	0	0	0	0	0	0	0	0	0	0	0	0	0	3	0	0	0
Ig kappa chain V-IV region STH (Fragment) OS=Homo sapiens PE=1 SV=1	sp|P83593|KV405_HUMAN	12 kDa	0	0	0	0	0	0	0	0	0	0	0	0	0	0	0	0	0	0	0	5
Skin-specific protein 32 OS=Homo sapiens GN=XP32 PE=1 SV=1	sp|Q5T750|XP32_HUMAN	26 kDa	0	0	0	0	0	2	0	0	0	0	0	0	2	0	2	2	0	0	0	0
WASH complex subunit FAM21B OS=Homo sapiens GN=FAM21B PE=2 SV=2	sp|Q5SNT6|FA21B_HUMAN (+1)	137 kDa	0	0	0	0	0	0	0	0	0	0	0	0	0	0	0	0	2	0	0	0
Annexin A2 OS=Homo sapiens GN=ANXA2 PE=1 SV=2	sp|P07355|ANXA2_HUMAN	39 kDa	9	0	0	0	0	0	0	0	0	0	0	0	0	0	0	0	6	0	0	0
Myeloperoxidase OS=Homo sapiens GN=MPO PE=1 SV=1	sp|P05164|PERM_HUMAN	84 kDa	8	0	0	0	0	0	0	0	0	0	0	0	0	0	0	2	0	0	0	0
Serpin B3 OS=Homo sapiens GN=SERPINB3 PE=1 SV=2	sp|P29508|SPB3_HUMAN	45 kDa	10	0	0	0	0	0	0	0	0	0	0	0	0	0	0	0	0	0	0	0
Protein S100-A9 OS=Homo sapiens GN=S100A9 PE=1 SV=1	sp|P06702|S10A9_HUMAN	13 kDa	10	0	0	0	0	0	0	0	0	0	0	0	0	0	0	0	0	0	0	0
BPI fold-containing family A member 1 OS=Homo sapiens GN=BPIFA1 PE=1 SV=1	sp|Q9NP55|BPIA1_HUMAN	27 kDa	15	0	0	0	0	0	0	0	0	0	0	0	0	0	0	0	0	0	0	0
Peroxiredoxin-2 OS=Homo sapiens GN=PRDX2 PE=1 SV=5	sp|P32119|PRDX2_HUMAN	22 kDa	0	2	0	0	0	0	2	0	0	0	0	0	0	2	0	0	4	0	0	0
Ig lambda chain V-II region BOH OS=Homo sapiens PE=1 SV=1	sp|P01706|LV203_HUMAN	12 kDa	0	0	0	0	0	0	0	4	0	0	0	0	0	0	0	0	0	0	0	0
Tax_Id=9606 Gene_Symbol=KRT17 Keratin, type I cytoskeletal 17	IPI:CON_00450768.7|SWISS-PROT:Q04695 (+2)	48 kDa	0	0	0	0	0	0	0	0	0	0	0	0	0	0	0	0	22	0	0	0
Tax_Id=9606 Gene_Symbol=KRT19 Keratin, type I cytoskeletal 19	IPI:CON_IPI00479145.2|SWISS-PROT:P08727 (+1)	44 kDa	18	0	0	0	0	0	0	0	0	0	0	0	0	0	0	0	0	0	0	0
Zymogen granule protein 16 homolog B OS=Homo sapiens GN=ZG16B PE=1 SV=3	sp|Q96DA0|ZG16B_HUMAN	23 kDa	13	0	0	0	0	0	0	0	0	0	0	0	0	0	0	0	0	0	0	0
Secreted phosphoprotein 24 OS=Homo sapiens GN=SPP2 PE=1 SV=1	sp|Q13103|SPP24_HUMAN	24 kDa	0	0	0	0	0	0	0	0	0	0	0	0	0	0	0	0	0	2	0	0
Dermcidin OS=Homo sapiens GN=DCD PE=1 SV=2	sp|P81605|DCD_HUMAN	11 kDa	0	0	0	0	0	0	0	2	0	0	0	0	2	2	2	0	0	0	0	0
Cartilage acidic protein 1 OS=Homo sapiens GN=CRTAC1 PE=1 SV=2	sp|Q9NQ79|CRAC1_HUMAN	71 kDa	0	0	0	0	3	0	0	0	0	0	0	0	0	0	0	0	0	0	0	0
Collectin-11 OS=Homo sapiens GN=COLEC11 PE=1 SV=1	sp|Q9BWP8|COL11_HUMAN	29 kDa	0	0	0	0	0	0	0	0	0	0	0	0	0	0	0	0	0	0	2	0
Prolactin-inducible protein OS=Homo sapiens GN=PIP PE=1 SV=1	sp|P12273|PIP_HUMAN	17 kDa	10	0	0	0	0	0	0	0	0	0	0	0	0	0	0	0	0	0	0	0
Antileukoproteinase OS=Homo sapiens GN=SLPI PE=1 SV=2	sp|P03973|SLPI_HUMAN	14 kDa	11	0	0	0	0	0	0	0	0	0	0	0	0	0	0	0	0	0	0	0
UPF0762 protein C6orf58 OS=Homo sapiens GN=C6orf58 PE=1 SV=2	sp|Q6P5S2|CF058_HUMAN	38 kDa	10	0	0	0	0	0	0	0	0	0	0	0	0	0	0	0	0	0	0	0
Immunoglobulin lambda-like polypeptide 1 OS=Homo sapiens GN=IGLL1 PE=1 SV=1	sp|P15814|IGLL1_HUMAN	23 kDa	0	2	0	0	0	0	0	0	0	0	0	0	0	0	0	0	0	0	0	0
Neutrophil defensin 1 OS=Homo sapiens GN=DEFA1 PE=1 SV=1	sp|P59665|DEF1_HUMAN (+1)	10 kDa	0	0	0	0	0	0	2	0	0	0	0	0	0	0	0	0	0	0	0	0
Semenogelin-1 OS=Homo sapiens GN=SEMG1 PE=1 SV=2	sp|P04279|SEMG1_HUMAN	52 kDa	0	0	0	0	0	0	0	0	0	0	0	0	0	0	0	0	11	0	0	0
Coagulation factor VII OS=Homo sapiens GN=F7 PE=1 SV=1	sp|P08709|FA7_HUMAN	52 kDa	0	0	2	0	0	0	0	0	0	0	0	0	0	0	0	0	0	0	0	0
Hemoglobin subunit delta OS=Homo sapiens GN=HBD PE=1 SV=2	sp|P02042|HBD_HUMAN	16 kDa	0	0	0	0	0	0	23	0	0	0	0	0	0	24	0	0	0	0	0	0
Plastin-2 OS=Homo sapiens GN=LCP1 PE=1 SV=6	sp|P13796|PLSL_HUMAN	70 kDa	4	0	0	0	0	0	0	0	0	0	0	0	0	0	0	0	0	0	0	0
Histone H2B type 1-K OS=Homo sapiens GN=HIST1H2BK PE=1 SV=3	sp|O60814|H2B1K_HUMAN (+6)	14 kDa	6	0	0	0	0	0	0	0	0	0	0	0	0	0	0	0	0	0	0	0
Platelet-activating factor acetylhydrolase OS=Homo sapiens GN=PLA2G7 PE=1 SV=1	sp|Q13093|PAFA_HUMAN	50 kDa	0	0	2	0	0	0	0	0	0	0	0	0	0	0	0	2	2	0	0	0
Serum amyloid A-2 protein OS=Homo sapiens GN=SAA2 PE=1 SV=1	sp|P0DJI9|SAA2_HUMAN	14 kDa	0	0	0	0	0	0	0	15	0	0	0	0	0	0	0	0	0	0	0	0
Tax_Id=10090 Gene_Symbol=Krt19 Keratin, type I cytoskeletal 19	IPI:CON_00112947.1|SWISS-PROT:P19001	45 kDa	0	0	0	0	0	0	0	4	0	0	0	0	0	0	0	0	0	0	0	0
Histone H4 OS=Homo sapiens GN=HIST1H4A PE=1 SV=2	sp|P62805|H4_HUMAN	11 kDa	8	0	0	0	0	0	0	0	0	0	0	0	0	0	0	0	0	0	0	0
Platelet-activating factor acetylhydrolase IB subunit alpha OS=Homo sapiens GN=PAFAH1B1 PE=1 SV=2	sp|P43034|LIS1_HUMAN	47 kDa	0	0	0	0	0	0	0	0	0	0	0	0	0	0	0	0	6	0	0	0
Desmocollin-1 OS=Homo sapiens GN=DSC1 PE=1 SV=2	sp|Q08554|DSC1_HUMAN	100 kDa	0	0	0	0	0	0	0	0	0	0	0	0	0	0	0	0	8	0	0	0
Fatty acid-binding protein, epidermal OS=Homo sapiens GN=FABP5 PE=1 SV=3	sp|Q01469|FABP5_HUMAN	15 kDa	2	0	0	0	0	0	0	0	0	0	0	0	0	0	0	0	4	0	0	0
L-lactate dehydrogenase A chain OS=Homo sapiens GN=LDHA PE=1 SV=2	sp|P00338|LDHA_HUMAN	37 kDa	3	0	0	0	0	0	0	0	0	0	0	0	0	0	0	0	0	0	0	0
Tax_Id=9606 Gene_Symbol=KRT80 Isoform 1 of Keratin, type II cytoskeletal 80	IPI:CON_IPI00853265.1|SWISS-PROT:Q6KB66-1 (+1)	51 kDa	0	0	0	0	0	0	0	0	0	0	0	0	0	0	0	0	54	0	0	0
Fibrinogen-like protein 1 OS=Homo sapiens GN=FGL1 PE=1 SV=3	sp|Q08830|FGL1_HUMAN	36 kDa	0	0	0	0	0	0	0	0	0	0	0	0	2	0	0	0	0	0	0	0
Pulmonary surfactant-associated protein B OS=Homo sapiens GN=SFTPB PE=1 SV=3	sp|P07988|PSPB_HUMAN	42 kDa	0	0	0	0	0	0	0	0	0	0	0	0	2	0	0	0	0	0	0	0
Tax_Id=9606 Gene_Symbol=KRT27 Keratin, type I cytoskeletal 27	IPI:CON_IPI00328103.3|SWISS-PROT:Q7Z3Y8	50 kDa	0	0	0	0	0	0	6	0	0	0	0	0	0	0	0	0	0	0	0	0
Tenascin-X OS=Homo sapiens GN=TNXB PE=1 SV=3	sp|P22105|TENX_HUMAN	464 kDa	0	0	0	0	0	0	0	0	0	0	0	0	0	0	0	0	0	0	2	0
Multimerin-1 OS=Homo sapiens GN=MMRN1 PE=1 SV=3	sp|Q13201|MMRN1_HUMAN	138 kDa	0	0	0	0	0	0	0	0	0	0	0	0	0	0	0	0	0	2	0	0
Heat shock cognate 71 kDa protein OS=Homo sapiens GN=HSPA8 PE=1 SV=1	sp|P11142|HSP7C_HUMAN	71 kDa	2	0	0	0	0	0	0	0	0	0	0	0	0	0	0	0	0	0	0	0
Cysteine-rich secretory protein 3 OS=Homo sapiens GN=CRISP3 PE=1 SV=1	sp|P54108|CRIS3_HUMAN	28 kDa	2	0	0	0	0	0	0	0	0	0	0	0	0	0	0	0	0	0	0	0
Peroxiredoxin-1 OS=Homo sapiens GN=PRDX1 PE=1 SV=1	sp|Q06830|PRDX1_HUMAN	22 kDa	2	0	0	0	0	0	0	0	0	0	0	0	0	0	0	0	3	0	0	0
Beta-microseminoprotein OS=Homo sapiens GN=MSMB PE=1 SV=1	sp|P08118|MSMB_HUMAN	13 kDa	2	0	0	0	0	0	0	0	0	0	0	0	0	0	0	0	0	0	0	0
Alpha-enolase OS=Homo sapiens GN=ENO1 PE=1 SV=2	sp|P06733|ENOA_HUMAN	47 kDa	4	0	0	0	0	0	0	0	0	0	0	0	0	0	0	0	0	0	0	0
Short-chain specific acyl-CoA dehydrogenase, mitochondrial OS=Homo sapiens GN=ACADS PE=1 SV=1	sp|P16219|ACADS_HUMAN	44 kDa	0	0	0	0	0	0	0	0	0	0	0	0	0	0	0	0	0	5	0	0
Transcobalamin-1 OS=Homo sapiens GN=TCN1 PE=1 SV=2	sp|P20061|TCO1_HUMAN	48 kDa	4	0	0	0	0	0	0	0	0	0	0	0	0	0	0	0	0	0	0	0
Mucin-5AC (Fragments) OS=Homo sapiens GN=MUC5AC PE=1 SV=3	sp|P98088|MUC5A_HUMAN	527 kDa	9	0	0	0	0	0	0	0	0	0	0	0	0	0	0	0	0	0	0	0
Mitogen-activated protein kinase 14 OS=Homo sapiens GN=MAPK14 PE=1 SV=3	sp|Q16539|MK14_HUMAN	41 kDa	0	0	0	0	0	0	0	0	0	0	0	0	0	0	0	0	0	6	0	0
Semenogelin-2 OS=Homo sapiens GN=SEMG2 PE=1 SV=1	sp|Q02383|SEMG2_HUMAN	65 kDa	0	0	0	0	0	0	0	0	0	0	0	0	0	0	0	0	6	0	0	0
Adipocyte plasma membrane-associated protein OS=Homo sapiens GN=APMAP PE=1 SV=2	sp|Q9HDC9|APMAP_HUMAN	46 kDa	0	0	0	0	0	0	0	0	0	0	0	0	0	0	0	0	0	2	0	0
Elongation factor 1-alpha 1 OS=Homo sapiens GN=EEF1A1 PE=1 SV=1	sp|P68104|EF1A1_HUMAN (+1)	50 kDa	3	0	0	0	0	0	0	0	0	0	0	0	0	0	0	0	0	0	0	0
Heat shock protein beta-1 OS=Homo sapiens GN=HSPB1 PE=1 SV=2	sp|P04792|HSPB1_HUMAN	23 kDa	2	0	0	0	0	0	0	0	0	0	0	0	0	0	0	0	2	0	0	0
Profilin-1 OS=Homo sapiens GN=PFN1 PE=1 SV=2	sp|P07737|PROF1_HUMAN	15 kDa	4	0	0	0	0	0	0	0	0	0	0	0	0	0	0	0	0	0	0	0
Plakophilin-1 OS=Homo sapiens GN=PKP1 PE=1 SV=2	sp|Q13835|PKP1_HUMAN	83 kDa	0	0	0	0	0	0	0	0	0	0	0	0	0	0	0	0	3	0	0	0
Tubulin alpha-1B chain OS=Homo sapiens GN=TUBA1B PE=1 SV=1	sp|P68363|TBA1B_HUMAN (+1)	50 kDa	3	0	0	0	0	0	0	0	0	0	0	0	0	0	0	0	0	0	0	0
Protein-glutamine gamma-glutamyltransferase E OS=Homo sapiens GN=TGM3 PE=1 SV=4	sp|Q08188|TGM3_HUMAN	77 kDa	0	0	0	0	0	0	0	0	0	0	0	0	0	0	0	0	4	0	0	0
14-3-3 protein zeta/delta OS=Homo sapiens GN=YWHAZ PE=1 SV=1	sp|P63104|1433Z_HUMAN	28 kDa	3	0	0	0	0	0	0	0	0	0	0	0	0	0	0	0	0	0	0	0
Leukocyte elastase inhibitor OS=Homo sapiens GN=SERPINB1 PE=1 SV=1	sp|P30740|ILEU_HUMAN	43 kDa	4	0	0	0	0	0	0	0	0	0	0	0	0	0	0	0	0	0	0	0
Intelectin-1 OS=Homo sapiens GN=ITLN1 PE=1 SV=1	sp|Q8WWA0|ITLN1_HUMAN	35 kDa	4	0	0	0	0	0	0	0	0	0	0	0	0	0	0	0	0	0	0	0
Calmodulin-like protein 5 OS=Homo sapiens GN=CALML5 PE=1 SV=2	sp|Q9NZT1|CALL5_HUMAN	16 kDa	0	0	0	0	0	0	0	0	0	0	0	0	0	0	0	0	4	0	0	0
Beta-Ala-His dipeptidase OS=Homo sapiens GN=CNDP1 PE=1 SV=4	sp|Q96KN2|CNDP1_HUMAN	57 kDa	0	0	0	0	0	2	0	0	0	0	0	0	0	0	0	0	0	0	0	0
Azurocidin OS=Homo sapiens GN=AZU1 PE=1 SV=3	sp|P20160|CAP7_HUMAN	27 kDa	2	0	0	0	0	0	0	0	0	0	0	0	0	0	0	0	0	0	0	0
Histone H2A type 1-B/E OS=Homo sapiens GN=HIST1H2AB PE=1 SV=2	sp|P04908|H2A1B_HUMAN (+9)	14 kDa	3	0	0	0	0	0	0	0	0	0	0	0	0	0	0	0	0	0	0	0
Mitogen-activated protein kinase 13 OS=Homo sapiens GN=MAPK13 PE=1 SV=1	sp|O15264|MK13_HUMAN	42 kDa	0	0	0	0	0	0	0	0	0	0	0	0	0	0	0	0	0	4	0	0
Cathepsin D OS=Homo sapiens GN=CTSD PE=1 SV=1	sp|P07339|CATD_HUMAN	45 kDa	3	0	0	0	0	0	0	0	0	0	0	0	0	0	0	0	0	0	0	0
Alpha-actinin-1 OS=Homo sapiens GN=ACTN1 PE=1 SV=2	sp|P12814|ACTN1_HUMAN	103 kDa	3	0	0	0	0	0	0	0	0	0	0	0	0	0	0	0	0	0	0	0
Leucine-rich repeat-containing protein 59 OS=Homo sapiens GN=LRRC59 PE=1 SV=1	sp|Q96AG4|LRC59_HUMAN	35 kDa	0	0	0	0	0	0	0	0	0	0	0	0	0	0	0	0	0	4	0	0
Serpin B12 OS=Homo sapiens GN=SERPINB12 PE=1 SV=1	sp|Q96P63|SPB12_HUMAN	46 kDa	0	0	0	0	0	0	0	0	0	0	0	0	0	0	0	0	3	0	0	0
Cathepsin G OS=Homo sapiens GN=CTSG PE=1 SV=2	sp|P08311|CATG_HUMAN	29 kDa	3	0	0	0	0	0	0	0	0	0	0	0	0	0	0	0	0	0	0	0
Cornifin-B OS=Homo sapiens GN=SPRR1B PE=1 SV=2	sp|P22528|SPR1B_HUMAN (+1)	10 kDa	3	0	0	0	0	0	0	0	0	0	0	0	0	0	0	0	0	0	0	0
F-box only protein 50 OS=Homo sapiens GN=NCCRP1 PE=1 SV=1	sp|Q6ZVX7|FBX50_HUMAN	31 kDa	0	0	0	0	0	0	0	0	0	0	0	0	0	0	0	0	4	0	0	0
Cystatin-A OS=Homo sapiens GN=CSTA PE=1 SV=1	sp|P01040|CYTA_HUMAN	11 kDa	2	0	0	0	0	0	0	0	0	0	0	0	0	0	0	0	0	0	0	0
Glutathione S-transferase P OS=Homo sapiens GN=GSTP1 PE=1 SV=2	sp|P09211|GSTP1_HUMAN	23 kDa	2	0	0	0	0	0	0	0	0	0	0	0	0	0	0	0	0	0	0	0
Neutrophil gelatinase-associated lipocalin OS=Homo sapiens GN=LCN2 PE=1 SV=2	sp|P80188|NGAL_HUMAN	23 kDa	2	0	0	0	0	0	0	0	0	0	0	0	0	0	0	0	0	0	0	0
Glucose-6-phosphate isomerase OS=Homo sapiens GN=GPI PE=1 SV=4	sp|P06744|G6PI_HUMAN	63 kDa	2	0	0	0	0	0	0	0	0	0	0	0	0	0	0	0	0	0	0	0
Caspase-14 OS=Homo sapiens GN=CASP14 PE=1 SV=2	sp|P31944|CASPE_HUMAN	28 kDa	2	0	0	0	0	0	0	0	0	0	0	0	0	0	0	0	0	0	0	0
Cofilin-1 OS=Homo sapiens GN=CFL1 PE=1 SV=3	sp|P23528|COF1_HUMAN	19 kDa	2	0	0	0	0	0	0	0	0	0	0	0	0	0	0	0	0	0	0	0
Tubulin beta chain OS=Homo sapiens GN=TUBB PE=1 SV=2	sp|P07437|TBB5_HUMAN (+4)	50 kDa	2	0	0	0	0	0	0	0	0	0	0	0	0	0	0	0	0	0	0	0
Desmocollin-3 OS=Homo sapiens GN=DSC3 PE=1 SV=3	sp|Q14574|DSC3_HUMAN	100 kDa	0	0	0	0	0	0	0	0	0	0	0	0	0	0	0	0	2	0	0	0
Suprabasin OS=Homo sapiens GN=SBSN PE=2 SV=2	sp|Q6UWP8|SBSN_HUMAN	61 kDa	0	0	0	0	0	0	0	0	0	0	0	0	0	0	0	0	2	0	0	0
Stomatin-like protein 2, mitochondrial OS=Homo sapiens GN=STOML2 PE=1 SV=1	sp|Q9UJZ1|STML2_HUMAN	39 kDa	0	0	0	0	0	0	0	0	0	0	0	0	0	0	0	0	0	2	0	0

## Sheet: Protein Report - CON
Identified Proteins (331)	Accession Number	Molecular Weight	SpC 20775	SpC 20776	SpC 20777	SpC 20778	SpC 20779	SpC 20780	SpC 20781	SpC 20782	SpC 20783	SpC 20784	SpC 20785	SpC 20786	SpC 20787	SpC 20788	SpC 20789	SpC 20790	SpC 20943	SpC 20944	SpC 20945	SpC 20946
Apolipoprotein B-100 OS=Homo sapiens GN=APOB PE=1 SV=2	sp|P04114|APOB_HUMAN	516 kDa	622	534	544	491	585	422	475	353	578	572	518	500	685	596	682	724	732	651	591	645
Complement C3 OS=Homo sapiens GN=C3 PE=1 SV=2	sp|P01024|CO3_HUMAN	187 kDa	540	639	512	497	542	489	523	539	528	613	499	604	574	480	589	623	919	939	756	764
Alpha-2-macroglobulin OS=Homo sapiens GN=A2M PE=1 SV=3	sp|P01023|A2MG_HUMAN	163 kDa	471	397	399	496	636	376	443	448	489	548	468	503	565	502	615	544	772	1013	509	782
Ig gamma-1 chain C region OS=Homo sapiens GN=IGHG1 PE=1 SV=1	sp|P01857|IGHG1_HUMAN	36 kDa	231	228	213	158	215	205	192	182	151	201	258	175	224	208	237	217	439	298	620	428
Complement factor H OS=Homo sapiens GN=CFH PE=1 SV=4	sp|P08603|CFAH_HUMAN	139 kDa	202	205	169	172	167	159	181	185	189	182	212	212	214	173	211	241	228	225	193	189
Ig gamma-3 chain C region OS=Homo sapiens GN=IGHG3 PE=1 SV=2	sp|P01860|IGHG3_HUMAN	41 kDa	189	181	181	162	172	145	149	168	140	171	145	150	148	175	157	153	254	193	284	232
Fibronectin OS=Homo sapiens GN=FN1 PE=1 SV=4	sp|P02751|FINC_HUMAN	263 kDa	185	157	127	150	143	129	75	94	165	166	147	167	142	156	183	179	199	153	187	141
Ig gamma-2 chain C region OS=Homo sapiens GN=IGHG2 PE=1 SV=2	sp|P01859|IGHG2_HUMAN	36 kDa	177	191	174	171	192	147	180	175	151	148	141	166	146	172	155	173	309	192	269	328
Complement C4-B OS=Homo sapiens GN=C4B PE=1 SV=2	sp|P0C0L5|CO4B_HUMAN	193 kDa	171	199	159	179	186	166	197	160	180	186	152	197	178	167	180	193	225	244	158	178
Complement C4-A OS=Homo sapiens GN=C4A PE=1 SV=2	sp|P0C0L4|CO4A_HUMAN	193 kDa	167	198	160	180	187	163	198	152	182	188	157	198	181	163	183	192	225	250	159	179
Serotransferrin OS=Homo sapiens GN=TF PE=1 SV=3	sp|P02787|TRFE_HUMAN	77 kDa	162	131	170	130	139	206	153	157	173	149	190	182	181	177	185	201	180	209	170	167
C4b-binding protein alpha chain OS=Homo sapiens GN=C4BPA PE=1 SV=2	sp|P04003|C4BPA_HUMAN	67 kDa	114	100	100	101	107	94	108	101	100	118	111	107	108	99	103	96	99	105	98	79
Pregnancy zone protein OS=Homo sapiens GN=PZP PE=1 SV=4	sp|P20742|PZP_HUMAN	164 kDa	109	98	86	108	172	86	122	129	134	156	139	157	105	82	114	127	215	194	0	207
Ig kappa chain C region OS=Homo sapiens GN=IGKC PE=1 SV=1	sp|P01834|IGKC_HUMAN	12 kDa	104	118	122	114	136	109	119	125	102	123	135	115	110	94	112	127	316	149	144	280
Ig gamma-4 chain C region OS=Homo sapiens GN=IGHG4 PE=1 SV=1	sp|P01861|IGHG4_HUMAN	36 kDa	97	73	72	72	85	58	94	71	60	60	57	62	0	93	0	51	192	86	168	125
Ig mu chain C region OS=Homo sapiens GN=IGHM PE=1 SV=3	sp|P01871|IGHM_HUMAN	49 kDa	94	82	74	101	86	69	82	80	100	60	100	102	95	103	96	103	110	175	77	109
Ceruloplasmin OS=Homo sapiens GN=CP PE=1 SV=1	sp|P00450|CERU_HUMAN	122 kDa	91	77	79	78	91	83	104	100	106	87	122	83	115	95	103	102	110	94	84	100
Complement C5 OS=Homo sapiens GN=C5 PE=1 SV=4	sp|P01031|CO5_HUMAN	188 kDa	89	98	77	74	92	70	72	69	80	87	80	87	86	73	75	90	111	102	102	88
Plasminogen OS=Homo sapiens GN=PLG PE=1 SV=2	sp|P00747|PLMN_HUMAN	91 kDa	74	87	87	88	96	68	85	72	100	93	102	94	91	82	91	100	108	114	100	104
Apolipoprotein A-I OS=Homo sapiens GN=APOA1 PE=1 SV=1	sp|P02647|APOA1_HUMAN	31 kDa	72	100	93	84	91	75	83	88	98	88	81	81	102	89	102	79	80	112	87	96
Lactotransferrin OS=Homo sapiens GN=LTF PE=1 SV=6	sp|P02788|TRFL_HUMAN	78 kDa	71	2	0	0	0	0	0	4	0	0	3	3	0	0	0	14	2	4	0	0
Ig alpha-1 chain C region OS=Homo sapiens GN=IGHA1 PE=1 SV=2	sp|P01876|IGHA1_HUMAN	38 kDa	70	52	68	60	57	48	55	77	42	78	54	56	62	74	54	63	80	87	48	95
Haptoglobin OS=Homo sapiens GN=HP PE=1 SV=1	sp|P00738|HPT_HUMAN	45 kDa	65	57	109	79	58	74	102	133	84	78	94	108	133	92	86	78	70	132	66	81
Alpha-1-antitrypsin OS=Homo sapiens GN=SERPINA1 PE=1 SV=3	sp|P01009|A1AT_HUMAN	47 kDa	61	49	74	62	49	87	79	87	50	65	85	65	97	76	64	69	64	85	62	46
Inter-alpha-trypsin inhibitor heavy chain H2 OS=Homo sapiens GN=ITIH2 PE=1 SV=2	sp|P19823|ITIH2_HUMAN	106 kDa	56	56	57	50	62	56	51	55	65	68	61	66	69	67	79	84	50	74	48	59
Keratin, type II cytoskeletal 1 OS=Homo sapiens GN=KRT1 PE=1 SV=6	sp|P04264|K2C1_HUMAN	66 kDa	55	42	34	35	31	45	43	54	39	31	46	51	47	48	38	42	275	45	51	50
Inter-alpha-trypsin inhibitor heavy chain H1 OS=Homo sapiens GN=ITIH1 PE=1 SV=3	sp|P19827|ITIH1_HUMAN	101 kDa	54	55	66	46	52	51	49	46	67	73	59	61	66	52	66	74	69	85	54	59
Ig alpha-2 chain C region OS=Homo sapiens GN=IGHA2 PE=1 SV=3	sp|P01877|IGHA2_HUMAN	37 kDa	52	35	45	41	36	32	42	56	28	60	36	37	44	55	36	45	51	73	33	69
Immunoglobulin lambda-like polypeptide 5 OS=Homo sapiens GN=IGLL5 PE=2 SV=2	sp|B9A064|IGLL5_HUMAN	23 kDa	50	50	52	53	50	48	49	53	44	58	48	50	57	55	50	54	69	64	110	69
Inter-alpha-trypsin inhibitor heavy chain H4 OS=Homo sapiens GN=ITIH4 PE=1 SV=4	sp|Q14624|ITIH4_HUMAN	103 kDa	48	50	55	53	50	62	67	76	47	57	94	51	74	66	68	66	53	81	55	51
Ig lambda-2 chain C regions OS=Homo sapiens GN=IGLC2 PE=1 SV=1	sp|P0CG05|LAC2_HUMAN	11 kDa	46	45	45	44	52	43	45	47	40	53	44	45	52	52	47	50	70	62	127	69
Ig delta chain C region OS=Homo sapiens GN=IGHD PE=1 SV=2	sp|P01880|IGHD_HUMAN	42 kDa	45	15	12	2	4	12	17	3	2	6	0	4	13	54	5	0	3	2	0	11
Haptoglobin-related protein OS=Homo sapiens GN=HPR PE=1 SV=2	sp|P00739|HPTR_HUMAN	39 kDa	42	38	64	46	42	54	54	74	62	47	67	68	87	59	59	56	50	74	46	54
von Willebrand factor OS=Homo sapiens GN=VWF PE=1 SV=4	sp|P04275|VWF_HUMAN	309 kDa	42	39	22	25	23	24	23	25	17	25	39	28	71	35	20	27	17	42	33	18
Gelsolin OS=Homo sapiens GN=GSN PE=1 SV=1	sp|P06396|GELS_HUMAN	86 kDa	40	48	39	39	38	30	31	35	42	51	36	41	39	46	54	39	52	49	50	58
Hemopexin OS=Homo sapiens GN=HPX PE=1 SV=2	sp|P02790|HEMO_HUMAN	52 kDa	39	42	58	44	42	57	45	62	43	40	71	57	69	53	47	53	42	83	53	41
Ig lambda-7 chain C region OS=Homo sapiens GN=IGLC7 PE=1 SV=2	sp|A0M8Q6|LAC7_HUMAN	11 kDa	37	0	0	0	0	0	0	0	0	0	37	0	40	41	0	0	52	0	0	0
Prothrombin OS=Homo sapiens GN=F2 PE=1 SV=2	sp|P00734|THRB_HUMAN	70 kDa	36	42	49	46	51	47	46	43	50	48	52	42	51	48	61	56	50	60	53	51
Polymeric immunoglobulin receptor OS=Homo sapiens GN=PIGR PE=1 SV=4	sp|P01833|PIGR_HUMAN	83 kDa	35	3	4	0	4	0	0	0	2	3	5	5	4	0	0	3	2	5	2	2
Complement component C6 OS=Homo sapiens GN=C6 PE=1 SV=3	sp|P13671|CO6_HUMAN	105 kDa	34	42	34	35	37	30	36	43	28	49	44	38	47	32	47	41	38	44	40	34
Alpha-1-antichymotrypsin OS=Homo sapiens GN=SERPINA3 PE=1 SV=2	sp|P01011|AACT_HUMAN	48 kDa	33	26	27	25	25	22	33	38	26	27	39	33	44	28	25	29	20	27	17	21
Complement component C7 OS=Homo sapiens GN=C7 PE=1 SV=2	sp|P10643|CO7_HUMAN	94 kDa	33	38	23	36	35	30	39	38	26	40	48	31	45	42	39	29	47	34	39	38
Antithrombin-III OS=Homo sapiens GN=SERPINC1 PE=1 SV=1	sp|P01008|ANT3_HUMAN	53 kDa	32	37	40	37	40	39	43	41	46	45	41	48	47	36	48	54	46	67	42	46
Mucin-5B OS=Homo sapiens GN=MUC5B PE=1 SV=3	sp|Q9HC84|MUC5B_HUMAN	596 kDa	32	0	0	0	0	0	0	0	0	0	0	0	0	0	0	0	0	0	0	0
Vitamin D-binding protein OS=Homo sapiens GN=GC PE=1 SV=1	sp|P02774|VTDB_HUMAN	53 kDa	31	32	43	32	35	36	33	36	31	30	39	35	41	34	42	32	31	39	30	29
Histidine-rich glycoprotein OS=Homo sapiens GN=HRG PE=1 SV=1	sp|P04196|HRG_HUMAN	60 kDa	31	27	33	26	34	27	25	26	33	35	46	35	24	23	38	35	36	30	32	42
Vitamin K-dependent protein S OS=Homo sapiens GN=PROS1 PE=1 SV=1	sp|P07225|PROS_HUMAN	75 kDa	30	25	27	29	31	21	27	26	24	34	26	32	33	26	31	38	41	39	32	28
Complement C1s subcomponent OS=Homo sapiens GN=C1S PE=1 SV=1	sp|P09871|C1S_HUMAN	77 kDa	30	44	20	32	33	29	33	27	30	31	24	30	40	28	38	37	39	35	36	35
Keratin, type II cytoskeletal 2 epidermal OS=Homo sapiens GN=KRT2 PE=1 SV=2	sp|P35908|K22E_HUMAN	65 kDa	30	30	23	29	22	32	38	41	32	31	35	38	37	33	39	31	37	23	34	18
Complement factor B OS=Homo sapiens GN=CFB PE=1 SV=2	sp|P00751|CFAB_HUMAN	86 kDa	28	34	43	36	36	30	38	34	34	38	66	32	42	42	34	46	39	57	38	32
Plasma protease C1 inhibitor OS=Homo sapiens GN=SERPING1 PE=1 SV=2	sp|P05155|IC1_HUMAN	55 kDa	28	34	28	28	25	34	28	33	27	34	36	35	43	27	42	36	29	31	26	18
Hemoglobin subunit beta OS=Homo sapiens GN=HBB PE=1 SV=2	sp|P68871|HBB_HUMAN	16 kDa	27	24	23	17	17	19	42	32	18	19	19	20	24	45	23	12	6	0	12	23
Complement C1r subcomponent OS=Homo sapiens GN=C1R PE=1 SV=2	sp|P00736|C1R_HUMAN	80 kDa	26	38	29	31	36	27	33	25	30	40	27	36	39	27	37	38	33	34	30	36
Ig kappa chain V-III region SIE OS=Homo sapiens PE=1 SV=1	sp|P01620|KV302_HUMAN	12 kDa	25	19	0	0	0	0	0	0	0	0	0	0	0	0	17	20	45	0	0	0
Complement component C8 beta chain OS=Homo sapiens GN=C8B PE=1 SV=3	sp|P07358|CO8B_HUMAN	67 kDa	25	31	27	29	24	23	29	28	25	29	29	28	24	21	25	25	30	36	43	30
Actin, cytoplasmic 1 OS=Homo sapiens GN=ACTB PE=1 SV=1	sp|P60709|ACTB_HUMAN	42 kDa	25	7	4	3	5	3	11	3	3	4	5	7	4	0	6	10	10	4	6	3
Protein AMBP OS=Homo sapiens GN=AMBP PE=1 SV=1	sp|P02760|AMBP_HUMAN	39 kDa	24	26	23	24	26	21	21	21	24	28	28	25	32	28	27	25	26	35	17	25
Complement factor I OS=Homo sapiens GN=CFI PE=1 SV=2	sp|P05156|CFAI_HUMAN	66 kDa	24	31	26	26	22	19	28	26	24	29	27	28	26	26	27	24	25	30	35	28
Apolipoprotein A-IV OS=Homo sapiens GN=APOA4 PE=1 SV=3	sp|P06727|APOA4_HUMAN	45 kDa	24	30	41	32	39	27	23	26	26	24	28	31	31	32	39	38	25	30	22	29
Fibulin-1 OS=Homo sapiens GN=FBLN1 PE=1 SV=4	sp|P23142|FBLN1_HUMAN	77 kDa	24	17	16	19	10	11	12	11	11	22	16	23	17	18	23	9	15	9	12	12
CD5 antigen-like OS=Homo sapiens GN=CD5L PE=1 SV=1	sp|O43866|CD5L_HUMAN	38 kDa	22	15	19	19	19	17	17	17	22	10	20	19	18	18	18	18	24	21	18	21
Apolipoprotein E OS=Homo sapiens GN=APOE PE=1 SV=1	sp|P02649|APOE_HUMAN	36 kDa	22	28	27	21	29	26	27	23	30	29	21	24	43	32	45	41	21	40	26	33
Complement component C9 OS=Homo sapiens GN=C9 PE=1 SV=2	sp|P02748|CO9_HUMAN	63 kDa	22	25	26	24	23	21	28	29	12	23	31	24	32	27	21	26	20	30	25	19
Lysozyme C OS=Homo sapiens GN=LYZ PE=1 SV=1	sp|P61626|LYSC_HUMAN	17 kDa	21	0	2	3	2	2	2	2	2	0	4	3	2	3	3	2	0	0	0	0
IgGFc-binding protein OS=Homo sapiens GN=FCGBP PE=1 SV=3	sp|Q9Y6R7|FCGBP_HUMAN	572 kDa	21	8	3	3	5	6	5	4	2	3	0	7	10	17	7	9	3	6	7	7
Beta-2-glycoprotein 1 OS=Homo sapiens GN=APOH PE=1 SV=3	sp|P02749|APOH_HUMAN	38 kDa	20	16	25	16	22	18	17	22	20	19	21	16	25	24	24	23	30	32	24	23
Vitronectin OS=Homo sapiens GN=VTN PE=1 SV=1	sp|P04004|VTNC_HUMAN	54 kDa	20	22	21	16	20	27	23	24	30	30	29	26	31	23	28	29	23	34	16	21
Complement factor H-related protein 1 OS=Homo sapiens GN=CFHR1 PE=1 SV=2	sp|Q03591|FHR1_HUMAN	38 kDa	20	24	22	23	25	22	21	22	24	19	22	26	0	27	32	27	21	22	17	17
Hemoglobin subunit alpha OS=Homo sapiens GN=HBA1 PE=1 SV=2	sp|P69905|HBA_HUMAN	15 kDa	19	19	18	10	13	11	29	17	10	10	15	10	12	27	10	10	6	0	10	19
Coagulation factor XIII B chain OS=Homo sapiens GN=F13B PE=1 SV=3	sp|P05160|F13B_HUMAN	76 kDa	18	23	22	20	29	19	22	14	23	17	15	20	24	15	29	24	28	27	20	22
BPI fold-containing family B member 1 OS=Homo sapiens GN=BPIFB1 PE=1 SV=1	sp|Q8TDL5|BPIB1_HUMAN	52 kDa	18	0	0	0	0	0	0	0	0	0	0	0	0	0	0	0	0	0	0	0
Deleted in malignant brain tumors 1 protein OS=Homo sapiens GN=DMBT1 PE=1 SV=2	sp|Q9UGM3|DMBT1_HUMAN	261 kDa	18	0	0	0	0	0	0	0	0	0	0	0	0	0	0	0	0	0	0	0
Ig kappa chain V-III region HAH OS=Homo sapiens PE=2 SV=1	sp|P18135|KV312_HUMAN	14 kDa	17	14	12	11	12	11	12	14	10	10	9	12	12	18	10	12	40	15	11	72
Plasma kallikrein OS=Homo sapiens GN=KLKB1 PE=1 SV=1	sp|P03952|KLKB1_HUMAN	71 kDa	16	20	26	23	30	20	19	16	31	27	23	22	21	19	28	30	12	19	11	11
Kininogen-1 OS=Homo sapiens GN=KNG1 PE=1 SV=2	sp|P01042|KNG1_HUMAN	72 kDa	15	19	25	22	16	25	23	20	17	23	25	24	27	25	29	24	25	26	21	17
Ig kappa chain V-I region DEE OS=Homo sapiens PE=1 SV=1	sp|P01597|KV105_HUMAN	12 kDa	15	19	11	15	10	9	9	11	9	13	21	14	15	15	15	11	16	14	9	18
Ig kappa chain V-IV region Len OS=Homo sapiens PE=1 SV=2	sp|P01625|KV402_HUMAN	13 kDa	15	14	15	13	16	15	16	13	14	13	14	16	16	19	16	16	18	22	12	25
Ig heavy chain V-III region GAL OS=Homo sapiens PE=1 SV=1	sp|P01781|HV320_HUMAN	13 kDa	15	20	17	10	17	9	13	12	8	13	18	11	9	13	10	13	16	16	13	22
Complement C1q subcomponent subunit B OS=Homo sapiens GN=C1QB PE=1 SV=3	sp|P02746|C1QB_HUMAN	27 kDa	15	15	11	10	12	10	13	13	15	17	9	18	20	17	21	18	19	15	16	18
Complement C1q subcomponent subunit C OS=Homo sapiens GN=C1QC PE=1 SV=3	sp|P02747|C1QC_HUMAN	26 kDa	15	16	12	10	16	13	13	10	16	17	9	15	14	13	17	14	16	16	18	14
Retinol-binding protein 4 OS=Homo sapiens GN=RBP4 PE=1 SV=3	sp|P02753|RET4_HUMAN	23 kDa	15	12	14	10	14	15	5	7	18	12	12	13	21	12	13	16	14	9	10	9
BPI fold-containing family A member 1 OS=Homo sapiens GN=BPIFA1 PE=1 SV=1	sp|Q9NP55|BPIA1_HUMAN	27 kDa	15	0	0	0	0	0	0	0	0	0	0	0	0	0	0	0	0	0	0	0
Serum amyloid P-component OS=Homo sapiens GN=APCS PE=1 SV=2	sp|P02743|SAMP_HUMAN	25 kDa	14	12	13	12	14	13	13	11	16	16	13	16	13	15	15	13	17	16	16	17
Annexin A1 OS=Homo sapiens GN=ANXA1 PE=1 SV=2	sp|P04083|ANXA1_HUMAN	39 kDa	14	0	0	0	0	0	0	0	0	0	0	0	0	0	0	0	0	0	0	0
Clusterin OS=Homo sapiens GN=CLU PE=1 SV=1	sp|P10909|CLUS_HUMAN	52 kDa	13	18	22	18	20	19	20	15	19	23	18	21	28	21	31	26	23	31	21	19
Zymogen granule protein 16 homolog B OS=Homo sapiens GN=ZG16B PE=1 SV=3	sp|Q96DA0|ZG16B_HUMAN	23 kDa	13	0	0	0	0	0	0	0	0	0	0	0	0	0	0	0	0	0	0	0
Angiotensinogen OS=Homo sapiens GN=AGT PE=1 SV=1	sp|P01019|ANGT_HUMAN	53 kDa	12	12	12	11	8	9	9	13	23	12	10	11	15	14	13	12	13	21	9	10
Ig heavy chain V-III region TRO OS=Homo sapiens PE=1 SV=1	sp|P01762|HV301_HUMAN	13 kDa	12	13	15	12	13	14	12	14	12	16	12	12	13	16	14	12	14	11	10	19
Transthyretin OS=Homo sapiens GN=TTR PE=1 SV=1	sp|P02766|TTHY_HUMAN	16 kDa	12	12	21	11	15	17	6	11	13	11	12	18	11	16	19	9	17	16	17	16
Apolipoprotein(a) OS=Homo sapiens GN=LPA PE=1 SV=1	sp|P08519|APOA_HUMAN	501 kDa	12	10	5	17	12	6	5	39	4	18	23	11	33	8	7	6	0	63	5	7
Ficolin-3 OS=Homo sapiens GN=FCN3 PE=1 SV=2	sp|O75636|FCN3_HUMAN	33 kDa	11	11	11	13	11	11	11	9	12	13	8	8	8	9	11	11	8	8	11	8
Ig heavy chain V-III region VH26 OS=Homo sapiens PE=1 SV=1	sp|P01764|HV303_HUMAN	13 kDa	11	13	11	13	19	12	10	12	13	11	10	13	13	15	14	12	16	22	10	22
Ig heavy chain V-III region NIE OS=Homo sapiens PE=1 SV=1	sp|P01770|HV309_HUMAN	13 kDa	11	10	9	10	5	7	7	9	8	9	9	9	6	9	6	9	6	9	7	13
Ig heavy chain V-III region WAS OS=Homo sapiens PE=1 SV=1	sp|P01776|HV315_HUMAN	13 kDa	11	9	0	13	10	8	11	0	10	10	0	0	0	10	0	0	0	0	12	15
Ig heavy chain V-II region NEWM OS=Homo sapiens PE=1 SV=1	sp|P01825|HV207_HUMAN	13 kDa	11	12	10	8	11	6	8	9	5	9	11	7	0	10	10	6	0	19	7	15
Fibrinogen alpha chain OS=Homo sapiens GN=FGA PE=1 SV=2	sp|P02671|FIBA_HUMAN	95 kDa	11	4	4	5	5	2	6	13	2	8	15	3	25	10	10	2	0	5	0	0
Alpha-1-acid glycoprotein 1 OS=Homo sapiens GN=ORM1 PE=1 SV=1	sp|P02763|A1AG1_HUMAN	24 kDa	11	9	13	10	7	9	13	13	12	8	18	12	11	12	10	11	10	15	15	10
Antileukoproteinase OS=Homo sapiens GN=SLPI PE=1 SV=2	sp|P03973|SLPI_HUMAN	14 kDa	11	0	0	0	0	0	0	0	0	0	0	0	0	0	0	0	0	0	0	0
Ig lambda chain V-I region WAH OS=Homo sapiens PE=1 SV=1	sp|P04208|LV106_HUMAN	12 kDa	11	11	9	14	0	8	9	11	11	10	11	11	12	13	12	7	7	0	0	0
Alpha-1B-glycoprotein OS=Homo sapiens GN=A1BG PE=1 SV=4	sp|P04217|A1BG_HUMAN	54 kDa	11	11	12	17	12	16	12	16	13	17	23	16	21	16	15	19	15	22	13	12
Heparin cofactor 2 OS=Homo sapiens GN=SERPIND1 PE=1 SV=3	sp|P05546|HEP2_HUMAN	57 kDa	11	8	15	18	8	15	17	19	21	17	17	19	26	13	19	22	10	16	11	13
Complement component C8 alpha chain OS=Homo sapiens GN=C8A PE=1 SV=2	sp|P07357|CO8A_HUMAN	65 kDa	11	14	17	12	18	10	17	16	18	21	17	13	16	7	17	18	22	22	24	17
Complement component C8 gamma chain OS=Homo sapiens GN=C8G PE=1 SV=3	sp|P07360|CO8G_HUMAN	22 kDa	11	14	13	16	17	10	13	10	14	14	14	15	15	12	13	10	19	13	18	14
Insulin-like growth factor-binding protein complex acid labile subunit OS=Homo sapiens GN=IGFALS PE=1 SV=1	sp|P35858|ALS_HUMAN	66 kDa	11	13	13	6	14	12	14	12	22	26	20	14	11	11	13	15	13	8	18	12
Inter-alpha-trypsin inhibitor heavy chain H3 OS=Homo sapiens GN=ITIH3 PE=1 SV=2	sp|Q06033|ITIH3_HUMAN	100 kDa	11	13	8	16	11	15	21	15	13	15	25	19	26	16	15	23	4	24	14	16
Galectin-3-binding protein OS=Homo sapiens GN=LGALS3BP PE=1 SV=1	sp|Q08380|LG3BP_HUMAN	65 kDa	11	8	8	8	8	8	8	6	10	7	9	6	11	10	8	11	5	7	4	5
Immunoglobulin J chain OS=Homo sapiens GN=IGJ PE=1 SV=4	sp|P01591|IGJ_HUMAN	18 kDa	10	12	6	12	8	13	7	11	13	5	9	9	11	10	14	11	7	12	6	11
Ig kappa chain V-I region AG OS=Homo sapiens PE=1 SV=1	sp|P01593|KV101_HUMAN	12 kDa	10	13	10	11	9	9	8	8	9	11	17	11	11	12	13	13	17	12	9	22
Ig kappa chain V-I region EU OS=Homo sapiens PE=1 SV=1	sp|P01598|KV106_HUMAN	12 kDa	10	11	8	10	7	7	10	7	7	8	7	6	7	12	11	11	10	10	5	11
Ig heavy chain V-III region BUT OS=Homo sapiens PE=1 SV=1	sp|P01767|HV306_HUMAN	12 kDa	10	15	8	7	13	7	8	6	9	9	7	8	10	4	5	9	8	11	6	13
Apolipoprotein A-II OS=Homo sapiens GN=APOA2 PE=1 SV=1	sp|P02652|APOA2_HUMAN	11 kDa	10	7	6	4	4	10	11	13	13	12	11	10	12	11	10	13	4	5	2	4
Protein S100-A9 OS=Homo sapiens GN=S100A9 PE=1 SV=1	sp|P06702|S10A9_HUMAN	13 kDa	10	0	0	0	0	0	0	0	0	0	0	0	0	0	0	0	0	0	0	0
Prolactin-inducible protein OS=Homo sapiens GN=PIP PE=1 SV=1	sp|P12273|PIP_HUMAN	17 kDa	10	0	0	0	0	0	0	0	0	0	0	0	0	0	0	0	0	0	0	0
Serpin B3 OS=Homo sapiens GN=SERPINB3 PE=1 SV=2	sp|P29508|SPB3_HUMAN	45 kDa	10	0	0	0	0	0	0	0	0	0	0	0	0	0	0	0	0	0	0	0
Keratin, type I cytoskeletal 9 OS=Homo sapiens GN=KRT9 PE=1 SV=3	sp|P35527|K1C9_HUMAN	62 kDa	10	13	16	15	11	19	21	28	22	13	14	27	29	18	15	15	311	32	35	29
UPF0762 protein C6orf58 OS=Homo sapiens GN=C6orf58 PE=1 SV=2	sp|Q6P5S2|CF058_HUMAN	38 kDa	10	0	0	0	0	0	0	0	0	0	0	0	0	0	0	0	0	0	0	0
N-acetylmuramoyl-L-alanine amidase OS=Homo sapiens GN=PGLYRP2 PE=1 SV=1	sp|Q96PD5|PGRP2_HUMAN	62 kDa	10	7	14	12	13	14	11	12	12	14	16	14	14	10	16	17	10	18	10	11
Ig lambda chain V-III region SH OS=Homo sapiens PE=1 SV=1	sp|P01714|LV301_HUMAN	11 kDa	9	9	8	12	7	7	5	10	10	5	6	7	8	8	8	8	6	0	0	5
Fibrinogen gamma chain OS=Homo sapiens GN=FGG PE=1 SV=3	sp|P02679|FIBG_HUMAN	52 kDa	9	2	0	5	3	2	8	10	0	8	9	2	19	3	3	0	2	6	5	0
Apolipoprotein D OS=Homo sapiens GN=APOD PE=1 SV=1	sp|P05090|APOD_HUMAN	21 kDa	9	12	12	10	11	7	9	7	10	12	14	11	23	12	16	18	17	15	12	15
Annexin A2 OS=Homo sapiens GN=ANXA2 PE=1 SV=2	sp|P07355|ANXA2_HUMAN	39 kDa	9	0	0	0	0	0	0	0	0	0	0	0	0	0	0	0	6	0	0	0
Serum paraoxonase/arylesterase 1 OS=Homo sapiens GN=PON1 PE=1 SV=3	sp|P27169|PON1_HUMAN	40 kDa	9	14	15	9	15	11	11	14	13	17	12	12	18	16	19	18	15	21	16	14
Kallistatin OS=Homo sapiens GN=SERPINA4 PE=1 SV=3	sp|P29622|KAIN_HUMAN	49 kDa	9	8	11	10	13	12	6	7	11	10	5	14	8	9	17	12	9	15	10	8
Serum amyloid A-4 protein OS=Homo sapiens GN=SAA4 PE=1 SV=2	sp|P35542|SAA4_HUMAN	15 kDa	9	5	11	11	8	8	13	13	8	9	14	7	11	7	9	4	7	5	6	6
Complement factor H-related protein 2 OS=Homo sapiens GN=CFHR2 PE=1 SV=1	sp|P36980|FHR2_HUMAN	31 kDa	9	14	12	0	15	0	15	16	13	11	12	12	0	13	16	13	7	11	10	9
Afamin OS=Homo sapiens GN=AFM PE=1 SV=1	sp|P43652|AFAM_HUMAN	69 kDa	9	11	16	8	5	14	10	10	13	10	16	17	13	14	16	17	8	14	7	8
Mucin-5AC (Fragments) OS=Homo sapiens GN=MUC5AC PE=1 SV=3	sp|P98088|MUC5A_HUMAN	527 kDa	9	0	0	0	0	0	0	0	0	0	0	0	0	0	0	0	0	0	0	0
Ig kappa chain V-III region B6 OS=Homo sapiens PE=1 SV=1	sp|P01619|KV301_HUMAN	12 kDa	8	0	7	7	10	8	8	6	0	6	7	5	6	8	4	6	8	8	6	12
Ig lambda chain V-I region NIG-64 OS=Homo sapiens PE=1 SV=1	sp|P01702|LV104_HUMAN (+1)	11 kDa	8	9	4	0	4	7	3	5	3	0	8	5	7	7	6	2	5	0	0	7
Ig heavy chain V-I region SIE OS=Homo sapiens PE=1 SV=1	sp|P01761|HV106_HUMAN	14 kDa	8	7	7	6	0	9	6	8	5	7	6	6	8	9	9	7	8	8	7	5
Glyceraldehyde-3-phosphate dehydrogenase OS=Homo sapiens GN=GAPDH PE=1 SV=3	sp|P04406|G3P_HUMAN	36 kDa	8	0	0	0	0	0	0	0	0	0	0	0	0	0	0	0	6	0	0	0
Myeloperoxidase OS=Homo sapiens GN=MPO PE=1 SV=1	sp|P05164|PERM_HUMAN	84 kDa	8	0	0	0	0	0	0	0	0	0	0	0	0	0	0	2	0	0	0	0
Complement C2 OS=Homo sapiens GN=C2 PE=1 SV=2	sp|P06681|CO2_HUMAN	83 kDa	8	10	17	12	12	17	17	12	13	11	17	8	22	15	14	11	13	18	9	7
Alpha-2-antiplasmin OS=Homo sapiens GN=SERPINF2 PE=1 SV=3	sp|P08697|A2AP_HUMAN	55 kDa	8	3	9	8	7	10	7	4	13	15	15	11	10	12	10	10	11	15	9	13
Histone H4 OS=Homo sapiens GN=HIST1H4A PE=1 SV=2	sp|P62805|H4_HUMAN	11 kDa	8	0	0	0	0	0	0	0	0	0	0	0	0	0	0	0	0	0	0	0
Coagulation factor XII OS=Homo sapiens GN=F12 PE=1 SV=3	sp|P00748|FA12_HUMAN	68 kDa	7	7	8	9	8	6	9	9	13	10	13	10	14	9	6	8	7	10	4	6
Ig kappa chain V-I region Wes OS=Homo sapiens PE=1 SV=1	sp|P01611|KV119_HUMAN	12 kDa	7	8	0	4	8	5	0	5	2	5	7	6	0	8	6	7	8	0	0	5
Ig lambda chain V-IV region Hil OS=Homo sapiens PE=1 SV=1	sp|P01717|LV403_HUMAN	12 kDa	7	6	6	4	4	7	6	7	5	8	6	7	5	9	5	3	7	7	6	0
Ig heavy chain V-III region CAM OS=Homo sapiens PE=1 SV=1	sp|P01768|HV307_HUMAN	14 kDa	7	2	4	6	6	2	3	2	5	3	4	0	4	7	7	6	9	9	2	10
Complement C1q subcomponent subunit A OS=Homo sapiens GN=C1QA PE=1 SV=2	sp|P02745|C1QA_HUMAN	26 kDa	7	7	6	6	9	4	5	5	6	5	5	5	7	6	6	8	8	7	7	4
Leucine-rich alpha-2-glycoprotein OS=Homo sapiens GN=LRG1 PE=1 SV=2	sp|P02750|A2GL_HUMAN	38 kDa	7	3	8	7	2	6	7	10	5	4	9	6	9	3	2	2	3	8	3	4
Plasma serine protease inhibitor OS=Homo sapiens GN=SERPINA5 PE=1 SV=3	sp|P05154|IPSP_HUMAN	46 kDa	7	8	10	11	9	6	6	4	9	10	6	10	8	8	14	10	7	8	8	4
Carboxypeptidase N subunit 2 OS=Homo sapiens GN=CPN2 PE=1 SV=3	sp|P22792|CPN2_HUMAN	61 kDa	7	3	9	9	6	13	10	12	13	10	8	12	11	8	10	9	5	8	7	8
Histone H2B type 1-K OS=Homo sapiens GN=HIST1H2BK PE=1 SV=3	sp|O60814|H2B1K_HUMAN (+6)	14 kDa	6	0	0	0	0	0	0	0	0	0	0	0	0	0	0	0	0	0	0	0
Ig kappa chain V-III region NG9 (Fragment) OS=Homo sapiens PE=1 SV=1	sp|P01621|KV303_HUMAN	11 kDa	6	10	6	7	8	7	7	9	9	5	6	5	6	7	3	8	12	8	4	8
Ig lambda chain V-I region VOR OS=Homo sapiens PE=1 SV=1	sp|P01699|LV101_HUMAN	12 kDa	6	0	0	0	0	0	0	0	0	0	0	0	0	0	0	0	0	0	0	0
Ig heavy chain V-I region HG3 OS=Homo sapiens PE=4 SV=1	sp|P01743|HV102_HUMAN	13 kDa	6	6	6	4	9	6	4	5	6	7	7	6	4	6	4	4	7	11	4	6
Ig kappa chain V-III region VG (Fragment) OS=Homo sapiens PE=1 SV=1	sp|P04433|KV309_HUMAN	13 kDa	6	8	5	6	6	6	4	6	6	5	6	6	4	6	6	6	6	7	6	12
Protein S100-A8 OS=Homo sapiens GN=S100A8 PE=1 SV=1	sp|P05109|S10A8_HUMAN	11 kDa	6	0	0	0	0	0	3	0	0	0	0	0	0	0	0	0	0	0	0	0
Thrombospondin-1 OS=Homo sapiens GN=THBS1 PE=1 SV=2	sp|P07996|TSP1_HUMAN	129 kDa	6	42	22	18	20	9	10	13	19	31	23	21	35	6	35	41	23	36	44	16
Lipopolysaccharide-binding protein OS=Homo sapiens GN=LBP PE=1 SV=3	sp|P18428|LBP_HUMAN	53 kDa	6	7	7	7	7	5	8	12	6	5	11	5	11	7	6	7	11	14	13	12
Alpha-1-acid glycoprotein 2 OS=Homo sapiens GN=ORM2 PE=1 SV=2	sp|P19652|A1AG2_HUMAN	24 kDa	6	6	6	9	4	10	9	9	6	7	11	7	10	10	8	8	10	8	11	7
C4b-binding protein beta chain OS=Homo sapiens GN=C4BPB PE=1 SV=1	sp|P20851|C4BPB_HUMAN	28 kDa	6	5	4	7	5	5	5	5	3	8	5	5	6	5	5	6	5	6	6	6
Ig heavy chain V-I region V35 OS=Homo sapiens PE=1 SV=1	sp|P23083|HV103_HUMAN	13 kDa	6	5	5	5	8	0	0	0	8	8	7	0	5	7	8	4	0	8	0	8
Pigment epithelium-derived factor OS=Homo sapiens GN=SERPINF1 PE=1 SV=4	sp|P36955|PEDF_HUMAN	46 kDa	6	5	10	9	8	8	4	7	6	7	7	8	10	8	7	9	8	9	4	8
Ig lambda chain V-I region NEW OS=Homo sapiens PE=1 SV=1	sp|P01701|LV103_HUMAN	11 kDa	5	7	0	9	7	6	5	0	0	0	5	8	4	4	6	3	0	7	4	0
Apolipoprotein C-III OS=Homo sapiens GN=APOC3 PE=1 SV=1	sp|P02656|APOC3_HUMAN	11 kDa	5	0	4	0	0	4	0	0	3	2	6	0	4	0	0	2	0	0	0	0
Ig kappa chain V-III region CLL OS=Homo sapiens PE=1 SV=2	sp|P04207|KV308_HUMAN	14 kDa	5	6	3	4	6	3	4	5	4	3	5	5	3	7	4	6	6	4	5	6
Tetranectin OS=Homo sapiens GN=CLEC3B PE=1 SV=3	sp|P05452|TETN_HUMAN	23 kDa	5	4	6	3	5	2	4	3	4	5	5	2	3	4	5	4	3	0	4	4
Zinc-alpha-2-glycoprotein OS=Homo sapiens GN=AZGP1 PE=1 SV=2	sp|P25311|ZA2G_HUMAN	34 kDa	5	0	2	0	2	0	0	4	0	0	4	0	5	0	0	0	0	3	2	2
Hepatocyte growth factor-like protein OS=Homo sapiens GN=MST1 PE=1 SV=2	sp|P26927|HGFL_HUMAN	80 kDa	5	2	3	5	10	2	5	3	5	6	6	4	6	5	9	3	6	9	6	8
Mannan-binding lectin serine protease 1 OS=Homo sapiens GN=MASP1 PE=1 SV=3	sp|P48740|MASP1_HUMAN	79 kDa	5	5	4	3	5	4	0	0	6	8	4	4	3	3	5	3	9	7	7	5
Ig lambda chain V-III region LOI OS=Homo sapiens PE=1 SV=1	sp|P80748|LV302_HUMAN	12 kDa	5	7	10	7	7	4	8	8	8	9	8	4	7	9	5	7	7	10	5	8
Extracellular matrix protein 1 OS=Homo sapiens GN=ECM1 PE=1 SV=2	sp|Q16610|ECM1_HUMAN	61 kDa	5	0	0	2	2	3	0	2	2	6	4	2	2	0	0	0	4	4	4	3
Carboxypeptidase B2 OS=Homo sapiens GN=CPB2 PE=1 SV=2	sp|Q96IY4|CBPB2_HUMAN	48 kDa	5	3	7	5	4	3	4	2	5	10	6	5	5	4	7	7	4	7	4	3
Sulfhydryl oxidase 1 OS=Homo sapiens GN=QSOX1 PE=1 SV=3	sp|O00391|QSOX1_HUMAN	83 kDa	4	0	0	0	0	0	2	0	0	0	2	2	0	2	0	2	2	2	2	0
Apolipoprotein L1 OS=Homo sapiens GN=APOL1 PE=1 SV=5	sp|O14791|APOL1_HUMAN	44 kDa	4	7	4	8	12	17	7	7	12	7	15	5	13	8	12	13	10	13	4	5
Ig kappa chain V-I region Lay OS=Homo sapiens PE=1 SV=1	sp|P01605|KV113_HUMAN	12 kDa	4	8	0	0	6	0	0	0	0	0	0	0	0	0	0	0	9	0	0	0
Ig lambda chain V-I region HA OS=Homo sapiens PE=1 SV=1	sp|P01700|LV102_HUMAN	12 kDa	4	3	4	6	3	2	4	3	4	3	2	4	7	6	0	2	3	4	0	5
Ig lambda chain V-II region BUR OS=Homo sapiens PE=1 SV=1	sp|P01708|LV205_HUMAN	12 kDa	4	5	4	4	7	4	4	5	3	4	3	4	0	5	0	0	4	3	3	4
Alpha-2-HS-glycoprotein OS=Homo sapiens GN=AHSG PE=1 SV=1	sp|P02765|FETUA_HUMAN	39 kDa	4	4	8	7	5	13	8	3	7	7	5	7	8	8	9	10	3	9	8	9
Alpha-enolase OS=Homo sapiens GN=ENO1 PE=1 SV=2	sp|P06733|ENOA_HUMAN	47 kDa	4	0	0	0	0	0	0	0	0	0	0	0	0	0	0	0	0	0	0	0
Profilin-1 OS=Homo sapiens GN=PFN1 PE=1 SV=2	sp|P07737|PROF1_HUMAN	15 kDa	4	0	0	0	0	0	0	0	0	0	0	0	0	0	0	0	0	0	0	0
Plastin-2 OS=Homo sapiens GN=LCP1 PE=1 SV=6	sp|P13796|PLSL_HUMAN	70 kDa	4	0	0	0	0	0	0	0	0	0	0	0	0	0	0	0	0	0	0	0
Transcobalamin-1 OS=Homo sapiens GN=TCN1 PE=1 SV=2	sp|P20061|TCO1_HUMAN	48 kDa	4	0	0	0	0	0	0	0	0	0	0	0	0	0	0	0	0	0	0	0
Glutathione peroxidase 3 OS=Homo sapiens GN=GPX3 PE=1 SV=2	sp|P22352|GPX3_HUMAN	26 kDa	4	4	3	2	4	3	3	4	2	3	4	3	5	3	4	3	4	7	4	4
Leukocyte elastase inhibitor OS=Homo sapiens GN=SERPINB1 PE=1 SV=1	sp|P30740|ILEU_HUMAN	43 kDa	4	0	0	0	0	0	0	0	0	0	0	0	0	0	0	0	0	0	0	0
Lumican OS=Homo sapiens GN=LUM PE=1 SV=2	sp|P51884|LUM_HUMAN	38 kDa	4	4	3	5	0	9	2	5	0	3	4	7	7	6	7	6	2	3	4	0
Intelectin-1 OS=Homo sapiens GN=ITLN1 PE=1 SV=1	sp|Q8WWA0|ITLN1_HUMAN	35 kDa	4	0	0	0	0	0	0	0	0	0	0	0	0	0	0	0	0	0	0	0
Attractin OS=Homo sapiens GN=ATRN PE=1 SV=2	sp|O75882|ATRN_HUMAN	159 kDa	3	3	13	4	3	14	6	7	13	10	6	12	7	7	7	11	3	3	3	6
Apolipoprotein M OS=Homo sapiens GN=APOM PE=1 SV=2	sp|O95445|APOM_HUMAN	21 kDa	3	3	3	4	5	5	4	2	5	4	3	3	3	4	3	7	6	3	6	6
L-lactate dehydrogenase A chain OS=Homo sapiens GN=LDHA PE=1 SV=2	sp|P00338|LDHA_HUMAN	37 kDa	3	0	0	0	0	0	0	0	0	0	0	0	0	0	0	0	0	0	0	0
Coagulation factor XIII A chain OS=Homo sapiens GN=F13A1 PE=1 SV=4	sp|P00488|F13A_HUMAN	83 kDa	3	2	0	0	2	0	0	0	2	3	0	0	0	0	3	0	0	2	4	0
Coagulation factor IX OS=Homo sapiens GN=F9 PE=1 SV=2	sp|P00740|FA9_HUMAN	52 kDa	3	5	3	4	3	4	6	5	7	3	3	4	7	5	5	5	6	6	6	7
Coagulation factor X OS=Homo sapiens GN=F10 PE=1 SV=2	sp|P00742|FA10_HUMAN	55 kDa	3	2	4	0	0	2	2	0	4	3	3	2	4	3	4	6	0	0	2	0
Ig kappa chain V-I region HK102 (Fragment) OS=Homo sapiens GN=IGKV1-5 PE=4 SV=1	sp|P01602|KV110_HUMAN	13 kDa	3	9	2	6	2	0	4	3	2	2	3	2	0	2	4	6	5	4	2	6
Ig kappa chain V-II region FR OS=Homo sapiens PE=1 SV=1	sp|P01615|KV202_HUMAN	13 kDa	3	0	0	3	0	0	2	2	0	0	0	0	0	2	0	0	0	0	0	0
Ig lambda chain V-II region TRO OS=Homo sapiens PE=1 SV=1	sp|P01707|LV204_HUMAN	12 kDa	3	4	3	4	0	0	4	0	3	3	3	4	6	0	3	0	0	0	0	3
Ig heavy chain V-III region HIL OS=Homo sapiens PE=1 SV=1	sp|P01771|HV310_HUMAN	14 kDa	3	0	0	0	0	0	3	0	0	0	0	0	0	2	0	0	0	3	0	2
Fibrinogen beta chain OS=Homo sapiens GN=FGB PE=1 SV=2	sp|P02675|FIBB_HUMAN	56 kDa	3	0	0	0	0	0	5	5	0	4	5	0	13	0	2	0	0	2	2	0
Platelet basic protein OS=Homo sapiens GN=PPBP PE=1 SV=3	sp|P02775|CXCL7_HUMAN	14 kDa	3	2	2	0	4	4	4	5	3	3	7	4	4	3	5	3	0	2	0	0
Platelet factor 4 OS=Homo sapiens GN=PF4 PE=1 SV=2	sp|P02776|PLF4_HUMAN	11 kDa	3	4	3	2	3	4	5	3	6	5	7	4	8	2	8	11	0	0	0	0
Sex hormone-binding globulin OS=Homo sapiens GN=SHBG PE=1 SV=2	sp|P04278|SHBG_HUMAN	44 kDa	3	4	2	5	2	5	3	3	3	5	3	0	5	2	6	5	0	3	0	0
Histone H2A type 1-B/E OS=Homo sapiens GN=HIST1H2AB PE=1 SV=2	sp|P04908|H2A1B_HUMAN (+9)	14 kDa	3	0	0	0	0	0	0	0	0	0	0	0	0	0	0	0	0	0	0	0
Thyroxine-binding globulin OS=Homo sapiens GN=SERPINA7 PE=1 SV=2	sp|P05543|THBG_HUMAN	46 kDa	3	2	3	3	2	6	2	3	2	3	4	3	2	3	4	5	3	4	0	3
Ig kappa chain V-II region RPMI 6410 OS=Homo sapiens PE=4 SV=1	sp|P06310|KV206_HUMAN	15 kDa	3	4	4	3	4	3	0	3	3	0	5	3	0	0	0	5	4	0	0	6
Ig kappa chain V-III region IARC/BL41 OS=Homo sapiens PE=1 SV=1	sp|P06311|KV311_HUMAN	14 kDa	3	0	0	3	3	2	0	2	4	0	0	0	2	2	0	0	0	3	2	0
Cathepsin D OS=Homo sapiens GN=CTSD PE=1 SV=1	sp|P07339|CATD_HUMAN	45 kDa	3	0	0	0	0	0	0	0	0	0	0	0	0	0	0	0	0	0	0	0
Cathepsin G OS=Homo sapiens GN=CTSG PE=1 SV=2	sp|P08311|CATG_HUMAN	29 kDa	3	0	0	0	0	0	0	0	0	0	0	0	0	0	0	0	0	0	0	0
Coagulation factor V OS=Homo sapiens GN=F5 PE=1 SV=4	sp|P12259|FA5_HUMAN	252 kDa	3	3	8	2	3	5	3	2	4	11	6	9	10	6	9	6	5	6	9	7
Alpha-actinin-1 OS=Homo sapiens GN=ACTN1 PE=1 SV=2	sp|P12814|ACTN1_HUMAN	103 kDa	3	0	0	0	0	0	0	0	0	0	0	0	0	0	0	0	0	0	0	0
Cornifin-B OS=Homo sapiens GN=SPRR1B PE=1 SV=2	sp|P22528|SPR1B_HUMAN (+1)	10 kDa	3	0	0	0	0	0	0	0	0	0	0	0	0	0	0	0	0	0	0	0
Cathelicidin antimicrobial peptide OS=Homo sapiens GN=CAMP PE=1 SV=1	sp|P49913|CAMP_HUMAN	19 kDa	3	0	2	2	2	2	0	0	2	0	2	2	0	0	2	2	2	2	0	0
14-3-3 protein zeta/delta OS=Homo sapiens GN=YWHAZ PE=1 SV=1	sp|P63104|1433Z_HUMAN	28 kDa	3	0	0	0	0	0	0	0	0	0	0	0	0	0	0	0	0	0	0	0
Elongation factor 1-alpha 1 OS=Homo sapiens GN=EEF1A1 PE=1 SV=1	sp|P68104|EF1A1_HUMAN (+1)	50 kDa	3	0	0	0	0	0	0	0	0	0	0	0	0	0	0	0	0	0	0	0
Tubulin alpha-1B chain OS=Homo sapiens GN=TUBA1B PE=1 SV=1	sp|P68363|TBA1B_HUMAN (+1)	50 kDa	3	0	0	0	0	0	0	0	0	0	0	0	0	0	0	0	0	0	0	0
Hyaluronan-binding protein 2 OS=Homo sapiens GN=HABP2 PE=1 SV=1	sp|Q14520|HABP2_HUMAN	63 kDa	3	4	5	4	7	9	5	5	8	8	11	6	9	4	10	11	5	12	7	4
Cystatin-A OS=Homo sapiens GN=CSTA PE=1 SV=1	sp|P01040|CYTA_HUMAN	11 kDa	2	0	0	0	0	0	0	0	0	0	0	0	0	0	0	0	0	0	0	0
Ig kappa chain V-I region Kue OS=Homo sapiens PE=1 SV=1	sp|P01604|KV112_HUMAN	12 kDa	2	2	0	2	0	2	2	2	2	0	0	0	2	0	2	2	0	0	0	0
Ig kappa chain V-II region MIL OS=Homo sapiens PE=1 SV=1	sp|P01616|KV203_HUMAN	12 kDa	2	3	3	4	0	0	0	5	3	2	0	3	3	3	3	3	3	3	3	5
Ig heavy chain V-III region BUR OS=Homo sapiens PE=1 SV=1	sp|P01773|HV312_HUMAN	13 kDa	2	2	2	0	0	2	3	2	2	2	2	2	3	2	0	0	3	0	0	0
Apolipoprotein C-II OS=Homo sapiens GN=APOC2 PE=1 SV=1	sp|P02655|APOC2_HUMAN	11 kDa	2	0	0	0	0	0	0	0	3	2	2	2	2	0	0	3	0	0	0	0
Band 3 anion transport protein OS=Homo sapiens GN=SLC4A1 PE=1 SV=3	sp|P02730|B3AT_HUMAN	102 kDa	2	2	2	0	2	0	2	2	0	0	0	0	0	3	0	0	0	0	0	0
Heat shock protein beta-1 OS=Homo sapiens GN=HSPB1 PE=1 SV=2	sp|P04792|HSPB1_HUMAN	23 kDa	2	0	0	0	0	0	0	0	0	0	0	0	0	0	0	0	2	0	0	0
Glucose-6-phosphate isomerase OS=Homo sapiens GN=GPI PE=1 SV=4	sp|P06744|G6PI_HUMAN	63 kDa	2	0	0	0	0	0	0	0	0	0	0	0	0	0	0	0	0	0	0	0
Tubulin beta chain OS=Homo sapiens GN=TUBB PE=1 SV=2	sp|P07437|TBB5_HUMAN (+4)	50 kDa	2	0	0	0	0	0	0	0	0	0	0	0	0	0	0	0	0	0	0	0
Beta-microseminoprotein OS=Homo sapiens GN=MSMB PE=1 SV=1	sp|P08118|MSMB_HUMAN	13 kDa	2	0	0	0	0	0	0	0	0	0	0	0	0	0	0	0	0	0	0	0
Glutathione S-transferase P OS=Homo sapiens GN=GSTP1 PE=1 SV=2	sp|P09211|GSTP1_HUMAN	23 kDa	2	0	0	0	0	0	0	0	0	0	0	0	0	0	0	0	0	0	0	0
Heat shock cognate 71 kDa protein OS=Homo sapiens GN=HSPA8 PE=1 SV=1	sp|P11142|HSP7C_HUMAN	71 kDa	2	0	0	0	0	0	0	0	0	0	0	0	0	0	0	0	0	0	0	0
Mannose-binding protein C OS=Homo sapiens GN=MBL2 PE=1 SV=2	sp|P11226|MBL2_HUMAN	26 kDa	2	0	0	0	2	0	3	2	0	0	0	2	0	2	2	0	3	0	2	2
Matrix metalloproteinase-9 OS=Homo sapiens GN=MMP9 PE=1 SV=3	sp|P14780|MMP9_HUMAN	78 kDa	2	0	0	0	0	0	2	0	0	0	0	0	0	0	0	4	0	4	0	0
Carboxypeptidase N catalytic chain OS=Homo sapiens GN=CPN1 PE=1 SV=1	sp|P15169|CBPN_HUMAN	52 kDa	2	4	5	2	5	6	3	4	5	4	4	6	5	4	5	6	2	6	0	2
Azurocidin OS=Homo sapiens GN=AZU1 PE=1 SV=3	sp|P20160|CAP7_HUMAN	27 kDa	2	0	0	0	0	0	0	0	0	0	0	0	0	0	0	0	0	0	0	0
Cofilin-1 OS=Homo sapiens GN=CFL1 PE=1 SV=3	sp|P23528|COF1_HUMAN	19 kDa	2	0	0	0	0	0	0	0	0	0	0	0	0	0	0	0	0	0	0	0
Caspase-14 OS=Homo sapiens GN=CASP14 PE=1 SV=2	sp|P31944|CASPE_HUMAN	28 kDa	2	0	0	0	0	0	0	0	0	0	0	0	0	0	0	0	0	0	0	0
Selenoprotein P OS=Homo sapiens GN=SEPP1 PE=1 SV=3	sp|P49908|SEPP1_HUMAN	43 kDa	2	0	0	0	4	2	0	0	0	0	2	0	0	2	2	0	0	3	2	2
Cysteine-rich secretory protein 3 OS=Homo sapiens GN=CRISP3 PE=1 SV=1	sp|P54108|CRIS3_HUMAN	28 kDa	2	0	0	0	0	0	0	0	0	0	0	0	0	0	0	0	0	0	0	0
Neutrophil gelatinase-associated lipocalin OS=Homo sapiens GN=LCN2 PE=1 SV=2	sp|P80188|NGAL_HUMAN	23 kDa	2	0	0	0	0	0	0	0	0	0	0	0	0	0	0	0	0	0	0	0
Ig heavy chain V-III region GAR OS=Homo sapiens PE=1 SV=1	sp|P80419|HV322_HUMAN	13 kDa	2	2	3	0	3	0	3	0	0	2	0	0	3	0	0	0	0	0	0	0
Fatty acid-binding protein, epidermal OS=Homo sapiens GN=FABP5 PE=1 SV=3	sp|Q01469|FABP5_HUMAN	15 kDa	2	0	0	0	0	0	0	0	0	0	0	0	0	0	0	0	4	0	0	0
Peroxiredoxin-1 OS=Homo sapiens GN=PRDX1 PE=1 SV=1	sp|Q06830|PRDX1_HUMAN	22 kDa	2	0	0	0	0	0	0	0	0	0	0	0	0	0	0	0	3	0	0	0
EGF-containing fibulin-like extracellular matrix protein 1 OS=Homo sapiens GN=EFEMP1 PE=1 SV=2	sp|Q12805|FBLN3_HUMAN	55 kDa	2	0	3	7	3	0	0	0	0	4	0	3	4	5	4	2	2	5	3	3
Filaggrin-2 OS=Homo sapiens GN=FLG2 PE=1 SV=1	sp|Q5D862|FILA2_HUMAN	248 kDa	2	0	0	0	0	0	0	0	0	0	0	0	0	0	0	0	3	0	0	0
Putative V-set and immunoglobulin domain-containing-like protein IGHV4OR15-8 OS=Homo sapiens GN=IGHV4OR15-8 PE=5 SV=2	sp|A6NJ16|IV4F8_HUMAN	14 kDa	0	3	0	0	0	0	0	3	0	0	3	0	2	0	0	0	0	0	0	0
Mannan-binding lectin serine protease 2 OS=Homo sapiens GN=MASP2 PE=1 SV=4	sp|O00187|MASP2_HUMAN	76 kDa	0	2	0	0	2	2	2	0	3	2	0	2	2	3	0	2	2	3	4	0
Mitogen-activated protein kinase 13 OS=Homo sapiens GN=MAPK13 PE=1 SV=1	sp|O15264|MK13_HUMAN	42 kDa	0	0	0	0	0	0	0	0	0	0	0	0	0	0	0	0	0	4	0	0
Complement factor D OS=Homo sapiens GN=CFD PE=1 SV=5	sp|P00746|CFAD_HUMAN	27 kDa	0	0	0	3	0	0	0	0	0	0	0	0	0	4	0	0	0	0	0	0
Carbonic anhydrase 1 OS=Homo sapiens GN=CA1 PE=1 SV=2	sp|P00915|CAH1_HUMAN	29 kDa	0	2	2	0	2	0	3	2	0	0	0	0	2	4	0	0	0	0	0	0
Ig kappa chain V-I region AU OS=Homo sapiens PE=1 SV=1	sp|P01594|KV102_HUMAN	12 kDa	0	0	0	0	0	0	0	0	0	0	0	0	0	9	0	0	0	0	0	0
Ig kappa chain V-I region OU OS=Homo sapiens PE=1 SV=1	sp|P01606|KV114_HUMAN	12 kDa	0	0	0	0	0	0	0	2	0	0	0	0	0	0	0	0	0	0	0	0
Ig kappa chain V-I region Scw OS=Homo sapiens PE=1 SV=1	sp|P01609|KV117_HUMAN	12 kDa	0	0	0	0	0	0	0	0	0	10	0	0	0	0	0	0	0	0	0	0
Ig kappa chain V-I region WEA OS=Homo sapiens PE=1 SV=1	sp|P01610|KV118_HUMAN	12 kDa	0	13	11	11	8	8	7	7	8	9	17	9	10	8	0	0	14	11	0	19
Ig kappa chain V-I region Mev OS=Homo sapiens PE=1 SV=1	sp|P01612|KV120_HUMAN	12 kDa	0	0	0	0	6	0	0	0	0	0	0	0	0	0	5	4	0	0	0	0
Ig kappa chain V-II region Cum OS=Homo sapiens PE=1 SV=1	sp|P01614|KV201_HUMAN	13 kDa	0	0	0	0	0	0	0	0	0	0	0	0	0	0	0	0	5	0	0	5
Ig kappa chain V-II region TEW OS=Homo sapiens PE=1 SV=1	sp|P01617|KV204_HUMAN	12 kDa	0	0	0	0	0	0	7	7	7	5	0	0	6	0	0	0	13	8	7	10
Ig kappa chain V-III region POM OS=Homo sapiens PE=1 SV=1	sp|P01624|KV306_HUMAN	12 kDa	0	0	0	0	0	0	0	0	0	0	0	0	3	0	0	0	0	0	0	0
Ig lambda chain V-I region NEWM OS=Homo sapiens PE=1 SV=1	sp|P01703|LV105_HUMAN	11 kDa	0	0	0	0	0	0	0	0	0	0	0	0	0	0	7	0	0	11	0	0
Ig lambda chain V-II region BOH OS=Homo sapiens PE=1 SV=1	sp|P01706|LV203_HUMAN	12 kDa	0	0	0	0	0	0	0	4	0	0	0	0	0	0	0	0	0	0	0	0
Ig lambda chain V-V region DEL OS=Homo sapiens PE=1 SV=1	sp|P01719|LV501_HUMAN	11 kDa	0	5	5	3	2	2	2	4	3	0	5	2	2	0	3	0	3	2	5	8
Ig heavy chain V-III region WEA OS=Homo sapiens PE=1 SV=1	sp|P01763|HV302_HUMAN	12 kDa	0	6	6	5	6	6	5	4	6	4	3	0	0	4	0	0	4	5	0	5
Ig heavy chain V-III region GA OS=Homo sapiens PE=1 SV=1	sp|P01769|HV308_HUMAN	13 kDa	0	2	4	4	6	2	0	4	4	3	0	7	0	0	0	4	2	0	0	5
Ig heavy chain V-III region KOL OS=Homo sapiens PE=1 SV=1	sp|P01772|HV311_HUMAN	14 kDa	0	0	10	10	8	8	9	7	10	0	7	10	5	6	7	9	7	7	0	12
Ig heavy chain V-II region WAH OS=Homo sapiens PE=1 SV=1	sp|P01824|HV206_HUMAN	14 kDa	0	0	0	3	0	2	4	2	2	2	0	2	2	3	4	3	0	2	0	2
Hemoglobin subunit delta OS=Homo sapiens GN=HBD PE=1 SV=2	sp|P02042|HBD_HUMAN	16 kDa	0	0	0	0	0	0	23	0	0	0	0	0	0	24	0	0	0	0	0	0
Apolipoprotein C-I OS=Homo sapiens GN=APOC1 PE=1 SV=1	sp|P02654|APOC1_HUMAN	9 kDa	0	0	0	0	0	5	6	6	7	2	4	2	7	3	0	3	0	0	0	0
C-reactive protein OS=Homo sapiens GN=CRP PE=1 SV=1	sp|P02741|CRP_HUMAN	25 kDa	0	6	3	6	0	0	9	9	5	6	13	5	12	5	2	4	0	0	2	4
Transferrin receptor protein 1 OS=Homo sapiens GN=TFRC PE=1 SV=2	sp|P02786|TFR1_HUMAN	85 kDa	0	0	0	0	0	3	3	2	0	0	3	0	2	0	0	2	0	0	0	0
Coagulation factor XI OS=Homo sapiens GN=F11 PE=1 SV=1	sp|P03951|FA11_HUMAN	70 kDa	0	4	4	0	4	0	3	0	0	2	2	2	0	0	5	4	2	6	4	2
Vitamin K-dependent protein C OS=Homo sapiens GN=PROC PE=1 SV=1	sp|P04070|PROC_HUMAN	52 kDa	0	2	2	0	3	3	0	0	3	4	2	2	3	0	4	4	2	2	4	2
Phosphatidylcholine-sterol acyltransferase OS=Homo sapiens GN=LCAT PE=1 SV=1	sp|P04180|LCAT_HUMAN	50 kDa	0	0	0	0	0	3	0	0	2	2	0	0	0	0	2	3	0	0	0	0
Ig kappa chain V-III region GOL OS=Homo sapiens PE=1 SV=1	sp|P04206|KV307_HUMAN	12 kDa	0	16	0	19	0	0	0	19	0	0	0	0	0	0	0	16	0	0	0	79
Ig lambda chain V-II region NIG-84 OS=Homo sapiens PE=1 SV=1	sp|P04209|LV211_HUMAN	12 kDa	0	3	3	0	3	3	2	3	3	4	0	2	4	2	0	0	4	0	0	0
Ig lambda chain V region 4A OS=Homo sapiens PE=4 SV=1	sp|P04211|LV001_HUMAN	12 kDa	0	0	0	0	0	0	0	0	2	0	0	2	0	0	0	4	0	0	0	0
Ig mu heavy chain disease protein OS=Homo sapiens PE=1 SV=1	sp|P04220|MUCB_HUMAN	43 kDa	0	0	0	0	45	37	0	0	0	0	0	0	0	0	48	54	68	101	46	62
Semenogelin-1 OS=Homo sapiens GN=SEMG1 PE=1 SV=2	sp|P04279|SEMG1_HUMAN	52 kDa	0	0	0	0	0	0	0	0	0	0	0	0	0	0	0	0	11	0	0	0
Ig kappa chain V-I region Walker OS=Homo sapiens PE=1 SV=1	sp|P04431|KV123_HUMAN	14 kDa	0	2	0	0	0	0	0	0	0	0	0	0	0	2	0	0	0	0	0	4
Ig kappa chain V-III region VH (Fragment) OS=Homo sapiens PE=4 SV=1	sp|P04434|KV310_HUMAN	13 kDa	0	0	0	0	0	0	0	0	0	0	5	0	0	0	0	0	0	0	0	0
Cholinesterase OS=Homo sapiens GN=BCHE PE=1 SV=1	sp|P06276|CHLE_HUMAN	68 kDa	0	0	3	0	0	2	0	0	2	0	0	3	2	0	2	0	0	0	0	0
Ig lambda chain V-VI region SUT OS=Homo sapiens PE=1 SV=1	sp|P06317|LV603_HUMAN	12 kDa	0	0	0	0	0	0	0	0	0	0	0	0	0	0	0	0	0	2	0	0
Ig heavy chain V-II region ARH-77 OS=Homo sapiens PE=4 SV=1	sp|P06331|HV209_HUMAN	16 kDa	0	0	0	0	0	0	0	12	0	0	0	0	0	0	0	0	21	0	0	0
Ig lambda chain V-I region EPS OS=Homo sapiens PE=1 SV=1	sp|P06888|LV109_HUMAN	11 kDa	0	3	0	0	0	0	0	0	0	0	0	2	0	0	0	0	0	2	0	0
Pulmonary surfactant-associated protein B OS=Homo sapiens GN=SFTPB PE=1 SV=3	sp|P07988|PSPB_HUMAN	42 kDa	0	0	0	0	0	0	0	0	0	0	0	0	2	0	0	0	0	0	0	0
Corticosteroid-binding globulin OS=Homo sapiens GN=SERPINA6 PE=1 SV=1	sp|P08185|CBG_HUMAN	45 kDa	0	0	4	2	0	4	0	3	2	0	0	0	4	2	4	2	2	3	3	0
Monocyte differentiation antigen CD14 OS=Homo sapiens GN=CD14 PE=1 SV=2	sp|P08571|CD14_HUMAN	40 kDa	0	0	0	0	0	0	0	3	0	2	4	0	3	0	0	0	0	2	0	2
Coagulation factor VII OS=Homo sapiens GN=F7 PE=1 SV=1	sp|P08709|FA7_HUMAN	52 kDa	0	0	2	0	0	0	0	0	0	0	0	0	0	0	0	0	0	0	0	0
Serum amyloid A-1 protein OS=Homo sapiens GN=SAA1 PE=1 SV=1	sp|P0DJI8|SAA1_HUMAN	14 kDa	0	0	0	0	0	0	4	18	0	0	0	0	0	0	0	0	0	0	0	0
Serum amyloid A-2 protein OS=Homo sapiens GN=SAA2 PE=1 SV=1	sp|P0DJI9|SAA2_HUMAN	14 kDa	0	0	0	0	0	0	0	15	0	0	0	0	0	0	0	0	0	0	0	0
Cholesteryl ester transfer protein OS=Homo sapiens GN=CETP PE=1 SV=2	sp|P11597|CETP_HUMAN	55 kDa	0	2	2	0	2	0	0	0	0	0	0	0	0	0	5	4	3	3	0	2
Junction plakoglobin OS=Homo sapiens GN=JUP PE=1 SV=3	sp|P14923|PLAK_HUMAN	82 kDa	0	0	0	0	0	0	0	0	0	0	0	0	0	0	0	0	27	0	0	0
Immunoglobulin lambda-like polypeptide 1 OS=Homo sapiens GN=IGLL1 PE=1 SV=1	sp|P15814|IGLL1_HUMAN	23 kDa	0	2	0	0	0	0	0	0	0	0	0	0	0	0	0	0	0	0	0	0
Desmoplakin OS=Homo sapiens GN=DSP PE=1 SV=3	sp|P15924|DESP_HUMAN	332 kDa	0	0	0	0	0	0	0	0	0	0	0	0	0	0	0	0	86	0	0	0
Short-chain specific acyl-CoA dehydrogenase, mitochondrial OS=Homo sapiens GN=ACADS PE=1 SV=1	sp|P16219|ACADS_HUMAN	44 kDa	0	0	0	0	0	0	0	0	0	0	0	0	0	0	0	0	0	5	0	0
Insulin-like growth factor-binding protein 3 OS=Homo sapiens GN=IGFBP3 PE=1 SV=2	sp|P17936|IBP3_HUMAN	32 kDa	0	0	0	0	0	2	0	0	0	0	0	0	0	0	0	0	0	0	0	0
Tenascin-X OS=Homo sapiens GN=TNXB PE=1 SV=3	sp|P22105|TENX_HUMAN	464 kDa	0	0	0	0	0	0	0	0	0	0	0	0	0	0	0	0	0	0	2	0
Vitamin K-dependent protein Z OS=Homo sapiens GN=PROZ PE=1 SV=2	sp|P22891|PROZ_HUMAN	45 kDa	0	0	0	0	0	0	0	0	0	0	0	0	0	0	0	0	0	3	2	0
Properdin OS=Homo sapiens GN=CFP PE=1 SV=2	sp|P27918|PROP_HUMAN	51 kDa	0	2	0	0	0	0	0	0	0	0	0	3	0	0	0	0	5	4	4	4
Peroxiredoxin-2 OS=Homo sapiens GN=PRDX2 PE=1 SV=5	sp|P32119|PRDX2_HUMAN	22 kDa	0	2	0	0	0	0	2	0	0	0	0	0	0	2	0	0	4	0	0	0
Platelet-activating factor acetylhydrolase IB subunit alpha OS=Homo sapiens GN=PAFAH1B1 PE=1 SV=2	sp|P43034|LIS1_HUMAN	47 kDa	0	0	0	0	0	0	0	0	0	0	0	0	0	0	0	0	6	0	0	0
Apolipoprotein C-IV OS=Homo sapiens GN=APOC4 PE=1 SV=1	sp|P55056|APOC4_HUMAN	15 kDa	0	3	6	0	3	2	0	0	4	3	3	2	4	0	0	0	0	0	0	0
Phospholipid transfer protein OS=Homo sapiens GN=PLTP PE=1 SV=1	sp|P55058|PLTP_HUMAN	55 kDa	0	3	4	3	3	2	4	3	2	3	3	2	5	3	2	0	0	0	0	0
Neutrophil defensin 1 OS=Homo sapiens GN=DEFA1 PE=1 SV=1	sp|P59665|DEF1_HUMAN (+1)	10 kDa	0	0	0	0	0	0	2	0	0	0	0	0	0	0	0	0	0	0	0	0
Phosphatidylinositol-glycan-specific phospholipase D OS=Homo sapiens GN=GPLD1 PE=1 SV=3	sp|P80108|PHLD_HUMAN	92 kDa	0	2	5	0	2	2	0	0	8	2	2	5	4	0	5	6	0	3	0	4
Dermcidin OS=Homo sapiens GN=DCD PE=1 SV=2	sp|P81605|DCD_HUMAN	11 kDa	0	0	0	0	0	0	0	2	0	0	0	0	2	2	2	0	0	0	0	0
Ig kappa chain V-IV region STH (Fragment) OS=Homo sapiens PE=1 SV=1	sp|P83593|KV405_HUMAN	12 kDa	0	0	0	0	0	0	0	0	0	0	0	0	0	0	0	0	0	0	0	5
Semenogelin-2 OS=Homo sapiens GN=SEMG2 PE=1 SV=1	sp|Q02383|SEMG2_HUMAN	65 kDa	0	0	0	0	0	0	0	0	0	0	0	0	0	0	0	0	6	0	0	0
Desmoglein-1 OS=Homo sapiens GN=DSG1 PE=1 SV=2	sp|Q02413|DSG1_HUMAN	114 kDa	0	0	0	0	0	0	0	0	0	0	0	0	0	0	0	0	20	0	0	0
Complement factor H-related protein 3 OS=Homo sapiens GN=CFHR3 PE=1 SV=2	sp|Q02985|FHR3_HUMAN	37 kDa	0	11	0	0	0	0	0	0	0	0	0	0	0	0	0	0	0	8	0	0
Hepatocyte growth factor activator OS=Homo sapiens GN=HGFAC PE=1 SV=1	sp|Q04756|HGFA_HUMAN	71 kDa	0	0	0	0	0	0	0	0	0	0	3	3	3	0	0	2	0	0	0	0
Protein-glutamine gamma-glutamyltransferase E OS=Homo sapiens GN=TGM3 PE=1 SV=4	sp|Q08188|TGM3_HUMAN	77 kDa	0	0	0	0	0	0	0	0	0	0	0	0	0	0	0	0	4	0	0	0
Desmocollin-1 OS=Homo sapiens GN=DSC1 PE=1 SV=2	sp|Q08554|DSC1_HUMAN	100 kDa	0	0	0	0	0	0	0	0	0	0	0	0	0	0	0	0	8	0	0	0
Fibrinogen-like protein 1 OS=Homo sapiens GN=FGL1 PE=1 SV=3	sp|Q08830|FGL1_HUMAN	36 kDa	0	0	0	0	0	0	0	0	0	0	0	0	2	0	0	0	0	0	0	0
Platelet-activating factor acetylhydrolase OS=Homo sapiens GN=PLA2G7 PE=1 SV=1	sp|Q13093|PAFA_HUMAN	50 kDa	0	0	2	0	0	0	0	0	0	0	0	0	0	0	0	2	2	0	0	0
Secreted phosphoprotein 24 OS=Homo sapiens GN=SPP2 PE=1 SV=1	sp|Q13103|SPP24_HUMAN	24 kDa	0	0	0	0	0	0	0	0	0	0	0	0	0	0	0	0	0	2	0	0
Multimerin-1 OS=Homo sapiens GN=MMRN1 PE=1 SV=3	sp|Q13201|MMRN1_HUMAN	138 kDa	0	0	0	0	0	0	0	0	0	0	0	0	0	0	0	0	0	2	0	0
Plakophilin-1 OS=Homo sapiens GN=PKP1 PE=1 SV=2	sp|Q13835|PKP1_HUMAN	83 kDa	0	0	0	0	0	0	0	0	0	0	0	0	0	0	0	0	3	0	0	0
Desmocollin-3 OS=Homo sapiens GN=DSC3 PE=1 SV=3	sp|Q14574|DSC3_HUMAN	100 kDa	0	0	0	0	0	0	0	0	0	0	0	0	0	0	0	0	2	0	0	0
Procollagen C-endopeptidase enhancer 1 OS=Homo sapiens GN=PCOLCE PE=1 SV=2	sp|Q15113|PCOC1_HUMAN	48 kDa	0	0	2	0	2	0	0	0	0	0	0	0	0	0	0	0	0	3	0	0
Ficolin-2 OS=Homo sapiens GN=FCN2 PE=1 SV=2	sp|Q15485|FCN2_HUMAN	34 kDa	0	7	0	0	5	0	0	0	2	4	0	4	2	2	3	4	0	0	0	0
Transforming growth factor-beta-induced protein ig-h3 OS=Homo sapiens GN=TGFBI PE=1 SV=1	sp|Q15582|BGH3_HUMAN	75 kDa	0	0	0	0	0	0	0	0	0	0	0	0	0	0	2	0	0	2	3	0
Adiponectin OS=Homo sapiens GN=ADIPOQ PE=1 SV=1	sp|Q15848|ADIPO_HUMAN	26 kDa	0	0	0	2	5	0	2	0	3	4	0	3	4	0	5	0	5	3	5	3
Mitogen-activated protein kinase 14 OS=Homo sapiens GN=MAPK14 PE=1 SV=3	sp|Q16539|MK14_HUMAN	41 kDa	0	0	0	0	0	0	0	0	0	0	0	0	0	0	0	0	0	6	0	0
WASH complex subunit FAM21B OS=Homo sapiens GN=FAM21B PE=2 SV=2	sp|Q5SNT6|FA21B_HUMAN (+1)	137 kDa	0	0	0	0	0	0	0	0	0	0	0	0	0	0	0	0	2	0	0	0
Keratinocyte proline-rich protein OS=Homo sapiens GN=KPRP PE=1 SV=1	sp|Q5T749|KPRP_HUMAN	64 kDa	0	0	0	0	0	0	0	0	0	0	0	2	0	0	0	3	3	0	0	0
Skin-specific protein 32 OS=Homo sapiens GN=XP32 PE=1 SV=1	sp|Q5T750|XP32_HUMAN	26 kDa	0	0	0	0	0	2	0	0	0	0	0	0	2	0	2	2	0	0	0	0
Suprabasin OS=Homo sapiens GN=SBSN PE=2 SV=2	sp|Q6UWP8|SBSN_HUMAN	61 kDa	0	0	0	0	0	0	0	0	0	0	0	0	0	0	0	0	2	0	0	0
F-box only protein 50 OS=Homo sapiens GN=NCCRP1 PE=1 SV=1	sp|Q6ZVX7|FBX50_HUMAN	31 kDa	0	0	0	0	0	0	0	0	0	0	0	0	0	0	0	0	4	0	0	0
Hornerin OS=Homo sapiens GN=HRNR PE=1 SV=2	sp|Q86YZ3|HORN_HUMAN	282 kDa	0	0	0	0	0	2	2	2	0	0	0	2	2	0	0	0	23	2	2	0
Proteoglycan 4 OS=Homo sapiens GN=PRG4 PE=1 SV=2	sp|Q92954|PRG4_HUMAN	151 kDa	0	0	4	0	0	0	0	0	7	3	0	3	4	4	3	3	0	0	0	0
Leucine-rich repeat-containing protein 59 OS=Homo sapiens GN=LRRC59 PE=1 SV=1	sp|Q96AG4|LRC59_HUMAN	35 kDa	0	0	0	0	0	0	0	0	0	0	0	0	0	0	0	0	0	4	0	0
Beta-Ala-His dipeptidase OS=Homo sapiens GN=CNDP1 PE=1 SV=4	sp|Q96KN2|CNDP1_HUMAN	57 kDa	0	0	0	0	0	2	0	0	0	0	0	0	0	0	0	0	0	0	0	0
Serpin B12 OS=Homo sapiens GN=SERPINB12 PE=1 SV=1	sp|Q96P63|SPB12_HUMAN	46 kDa	0	0	0	0	0	0	0	0	0	0	0	0	0	0	0	0	3	0	0	0
Collectin-11 OS=Homo sapiens GN=COLEC11 PE=1 SV=1	sp|Q9BWP8|COL11_HUMAN	29 kDa	0	0	0	0	0	0	0	0	0	0	0	0	0	0	0	0	0	0	2	0
Complement factor H-related protein 5 OS=Homo sapiens GN=CFHR5 PE=1 SV=1	sp|Q9BXR6|FHR5_HUMAN	64 kDa	0	3	0	0	0	0	0	0	0	0	3	0	0	0	0	0	3	7	8	0
Adipocyte plasma membrane-associated protein OS=Homo sapiens GN=APMAP PE=1 SV=2	sp|Q9HDC9|APMAP_HUMAN	46 kDa	0	0	0	0	0	0	0	0	0	0	0	0	0	0	0	0	0	2	0	0
Cartilage acidic protein 1 OS=Homo sapiens GN=CRTAC1 PE=1 SV=2	sp|Q9NQ79|CRAC1_HUMAN	71 kDa	0	0	0	0	3	0	0	0	0	0	0	0	0	0	0	0	0	0	0	0
Complement C1r subcomponent-like protein OS=Homo sapiens GN=C1RL PE=1 SV=2	sp|Q9NZP8|C1RL_HUMAN	53 kDa	0	0	0	0	0	0	0	0	0	0	8	5	4	0	0	0	0	0	0	0
Calmodulin-like protein 5 OS=Homo sapiens GN=CALML5 PE=1 SV=2	sp|Q9NZT1|CALL5_HUMAN	16 kDa	0	0	0	0	0	0	0	0	0	0	0	0	0	0	0	0	4	0	0	0
Fetuin-B OS=Homo sapiens GN=FETUB PE=1 SV=2	sp|Q9UGM5|FETUB_HUMAN	42 kDa	0	0	2	0	0	2	0	0	2	2	0	2	2	0	0	2	0	0	3	0
Prenylcysteine oxidase 1 OS=Homo sapiens GN=PCYOX1 PE=1 SV=3	sp|Q9UHG3|PCYOX_HUMAN	57 kDa	0	0	2	3	0	3	0	0	4	5	0	0	3	2	2	3	2	3	2	2
Stomatin-like protein 2, mitochondrial OS=Homo sapiens GN=STOML2 PE=1 SV=1	sp|Q9UJZ1|STML2_HUMAN	39 kDa	0	0	0	0	0	0	0	0	0	0	0	0	0	0	0	0	0	2	0	0
Protein Z-dependent protease inhibitor OS=Homo sapiens GN=SERPINA10 PE=1 SV=1	sp|Q9UK55|ZPI_HUMAN	51 kDa	0	0	0	0	0	0	0	0	2	2	0	0	2	0	0	2	0	4	2	2

## Sheet: NSAF Calc
Identified Proteins (331)	Accession Number	Molecular weight kDa	SpC 20775	SpC 20776	SpC 20777	SpC 20778	SpC 20779	SpC 20780	SpC 20781	SpC 20782	SpC 20783	SpC 20784	SpC 20785	SpC 20786	SpC 20787	SpC 20788	SpC 20789	SpC 20790	SpC 20943	SpC 20944	SpC 20945	SpC 20946	SAF 20775	SAF 20776	SAF 20777	SAF 20778	SAF 20779	SAF 20780	SAF 20781	SAF 20782	SAF 20783	SAF 20784	SAF 20785	SAF 20786	SAF 20787	SAF 20788	SAF 20789	SAF 20790	SAF 20943	SAF 20944	SAF 20945	SAF 20946	NSAF 20775	NSAF 20776	NSAF 20777	NSAF 20778	NSAF 20779	NSAF 20780	NSAF 20781
Mucin-5B OS=Homo sapiens GN=MUC5B PE=1 SV=3	sp|Q9HC84|MUC5B_HUMAN	596	32	0	0	0	0	0	0	0	0	0	0	0	0	0	0	0	0	0	0	0	0.0536913	0	0	0	0	0	0	0	0	0	0	0	0	0	0	0	0	0	0	0	0.000386598	0	0	0	0	0	0
IgGFc-binding protein OS=Homo sapiens GN=FCGBP PE=1 SV=3	sp|Q9Y6R7|FCGBP_HUMAN	572	21	8	3	3	5	6	5	4	2	3	0	7	10	17	7	9	3	6	7	7	0.0367133	0.013986	0.00524476	0.00524476	0.00874126	0.0104895	0.00874126	0.00699301	0.0034965	0.00524476	0	0.0122378	0.0174825	0.0297203	0.0122378	0.0157343	0.00524476	0.0104895	0.0122378	0.0122378	0.00026435	0.000110081	4.33669e-05	4.5294e-05	7.04832e-05	9.40135e-05	7.1608e-05
Mucin-5AC (Fragments) OS=Homo sapiens GN=MUC5AC PE=1 SV=3	sp|P98088|MUC5A_HUMAN	527	9	0	0	0	0	0	0	0	0	0	0	0	0	0	0	0	0	0	0	0	0.0170778	0	0	0	0	0	0	0	0	0	0	0	0	0	0	0	0	0	0	0	0.000122967	0	0	0	0	0	0
Apolipoprotein B-100 OS=Homo sapiens GN=APOB PE=1 SV=2	sp|P04114|APOB_HUMAN	516	622	534	544	491	585	422	475	353	578	572	518	500	685	596	682	724	732	651	591	645	1.20543	1.03488	1.05426	0.95155	1.13372	0.817829	0.920543	0.684109	1.12016	1.10853	1.00388	0.968992	1.32752	1.15504	1.32171	1.4031	1.4186	1.26163	1.14535	1.25	0.00867953	0.00814538	0.0087173	0.00821764	0.00914151	0.00732989	0.00754105
Apolipoprotein(a) OS=Homo sapiens GN=LPA PE=1 SV=1	sp|P08519|APOA_HUMAN	501	12	10	5	17	12	6	5	39	4	18	23	11	33	8	7	6	0	63	5	7	0.0239521	0.0199601	0.00998004	0.0339321	0.0239521	0.011976	0.00998004	0.0778443	0.00798403	0.0359281	0.0459082	0.0219561	0.0658683	0.0159681	0.0139721	0.011976	0	0.125749	0.00998004	0.0139721	0.000172464	0.000157102	8.25211e-05	0.00029304	0.000193132	0.000107337	8.17561e-05
Tenascin-X OS=Homo sapiens GN=TNXB PE=1 SV=3	sp|P22105|TENX_HUMAN	464	0	0	0	0	0	0	0	0	0	0	0	0	0	0	0	0	0	0	2	0	0	0	0	0	0	0	0	0	0	0	0	0	0	0	0	0	0	0	0.00431034	0	0	0	0	0	0	0	0
Desmoplakin OS=Homo sapiens GN=DSP PE=1 SV=3	sp|P15924|DESP_HUMAN	332	0	0	0	0	0	0	0	0	0	0	0	0	0	0	0	0	86	0	0	0	0	0	0	0	0	0	0	0	0	0	0	0	0	0	0	0	0.259036	0	0	0	0	0	0	0	0	0	0
von Willebrand factor OS=Homo sapiens GN=VWF PE=1 SV=4	sp|P04275|VWF_HUMAN	309	42	39	22	25	23	24	23	25	17	25	39	28	71	35	20	27	17	42	33	18	0.135922	0.126214	0.0711974	0.0809061	0.0744337	0.0776699	0.0744337	0.0809061	0.0550162	0.0809061	0.126214	0.0906149	0.229773	0.113269	0.0647249	0.0873786	0.0550162	0.135922	0.106796	0.0582524	0.000978693	0.000993403	0.000588704	0.00069871	0.000600179	0.000696126	0.000609757
Hornerin OS=Homo sapiens GN=HRNR PE=1 SV=2	sp|Q86YZ3|HORN_HUMAN	282	0	0	0	0	0	2	2	2	0	0	0	2	2	0	0	0	23	2	2	0	0	0	0	0	0	0.0070922	0.0070922	0.0070922	0	0	0	0.0070922	0.0070922	0	0	0	0.0815603	0.0070922	0.0070922	0	0	0	0	0	0	6.35647e-05	5.8099e-05
Fibronectin OS=Homo sapiens GN=FN1 PE=1 SV=4	sp|P02751|FINC_HUMAN	263	185	157	127	150	143	129	75	94	165	166	147	167	142	156	183	179	199	153	187	141	0.703422	0.596958	0.48289	0.570342	0.543726	0.490494	0.285171	0.357414	0.627376	0.631179	0.558935	0.634981	0.539924	0.593156	0.695817	0.680608	0.756654	0.581749	0.711027	0.536122	0.00506491	0.00469855	0.00399283	0.00492551	0.00438422	0.00439611	0.00233611
Deleted in malignant brain tumors 1 protein OS=Homo sapiens GN=DMBT1 PE=1 SV=2	sp|Q9UGM3|DMBT1_HUMAN	261	18	0	0	0	0	0	0	0	0	0	0	0	0	0	0	0	0	0	0	0	0.0689655	0	0	0	0	0	0	0	0	0	0	0	0	0	0	0	0	0	0	0	0.000496578	0	0	0	0	0	0
Coagulation factor V OS=Homo sapiens GN=F5 PE=1 SV=4	sp|P12259|FA5_HUMAN	252	3	3	8	2	3	5	3	2	4	11	6	9	10	6	9	6	5	6	9	7	0.0119048	0.0119048	0.031746	0.00793651	0.0119048	0.0198413	0.0119048	0.00793651	0.015873	0.0436508	0.0238095	0.0357143	0.0396825	0.0238095	0.0357143	0.0238095	0.0198413	0.0238095	0.0357143	0.0277778	8.57188e-05	9.37001e-05	0.000262496	6.85401e-05	9.59914e-05	0.00017783	9.75233e-05
Filaggrin-2 OS=Homo sapiens GN=FLG2 PE=1 SV=1	sp|Q5D862|FILA2_HUMAN	248	2	0	0	0	0	0	0	0	0	0	0	0	0	0	0	0	3	0	0	0	0.00806452	0	0	0	0	0	0	0	0	0	0	0	0	0	0	0	0.0120968	0	0	0	5.80676e-05	0	0	0	0	0	0
Complement C4-A OS=Homo sapiens GN=C4A PE=1 SV=2	sp|P0C0L4|CO4A_HUMAN	193	167	198	160	180	187	163	198	152	182	188	157	198	181	163	183	192	225	250	159	179	0.865285	1.02591	0.829016	0.932642	0.968912	0.84456	1.02591	0.787565	0.943005	0.974093	0.813472	1.02591	0.937824	0.84456	0.948187	0.994819	1.1658	1.29534	0.823834	0.927461	0.00623038	0.00807472	0.00685481	0.00805435	0.00781261	0.00756946	0.00840418
Complement C4-B OS=Homo sapiens GN=C4B PE=1 SV=2	sp|P0C0L5|CO4B_HUMAN	193	171	199	159	179	186	166	197	160	180	186	152	197	178	167	180	193	225	244	158	178	0.88601	1.03109	0.823834	0.927461	0.963731	0.860104	1.02073	0.829016	0.932642	0.963731	0.787565	1.02073	0.92228	0.865285	0.932642	1	1.1658	1.26425	0.818653	0.92228	0.00637961	0.0081155	0.00681197	0.0080096	0.00777083	0.00770878	0.00836174
Complement C5 OS=Homo sapiens GN=C5 PE=1 SV=4	sp|P01031|CO5_HUMAN	188	89	98	77	74	92	70	72	69	80	87	80	87	86	73	75	90	111	102	102	88	0.473404	0.521277	0.409574	0.393617	0.489362	0.37234	0.382979	0.367021	0.425532	0.462766	0.425532	0.462766	0.457447	0.388298	0.398936	0.478723	0.590426	0.542553	0.542553	0.468085	0.00340869	0.00410287	0.00338661	0.0033993	0.00394586	0.00333714	0.00313735
Complement C3 OS=Homo sapiens GN=C3 PE=1 SV=2	sp|P01024|CO3_HUMAN	187	540	639	512	497	542	489	523	539	528	613	499	604	574	480	589	623	919	939	756	764	2.8877	3.41711	2.73797	2.65775	2.8984	2.61497	2.79679	2.88235	2.82353	3.27807	2.66845	3.22995	3.06952	2.56684	3.14973	3.33155	4.91444	5.02139	4.04278	4.08556	0.0207925	0.0268954	0.0226392	0.0229525	0.0233706	0.023437	0.0229112
Pregnancy zone protein OS=Homo sapiens GN=PZP PE=1 SV=4	sp|P20742|PZP_HUMAN	164	109	98	86	108	172	86	122	129	134	156	139	157	105	82	114	127	215	194	0	207	0.664634	0.597561	0.52439	0.658537	1.04878	0.52439	0.743902	0.786585	0.817073	0.95122	0.847561	0.957317	0.640244	0.5	0.695122	0.77439	1.31098	1.18293	0	1.2622	0.00478562	0.00470329	0.00433598	0.00568716	0.00845661	0.00469991	0.00609402
Alpha-2-macroglobulin OS=Homo sapiens GN=A2M PE=1 SV=3	sp|P01023|A2MG_HUMAN	163	471	397	399	496	636	376	443	448	489	548	468	503	565	502	615	544	772	1013	509	782	2.88957	2.43558	2.44785	3.04294	3.90184	2.30675	2.71779	2.74847	3	3.36196	2.87117	3.08589	3.46626	3.07975	3.77301	3.33742	4.7362	6.21472	3.1227	4.79755	0.020806	0.01917	0.0202403	0.026279	0.0314616	0.0206745	0.022264
Attractin OS=Homo sapiens GN=ATRN PE=1 SV=2	sp|O75882|ATRN_HUMAN	159	3	3	13	4	3	14	6	7	13	10	6	12	7	7	7	11	3	3	3	6	0.0188679	0.0188679	0.081761	0.0251572	0.0188679	0.0880503	0.0377358	0.0440252	0.081761	0.0628931	0.0377358	0.0754717	0.0440252	0.0440252	0.0440252	0.0691824	0.0188679	0.0188679	0.0188679	0.0377358	0.000135856	0.000148506	0.00067605	0.000217259	0.000152137	0.000789161	0.00030913
Proteoglycan 4 OS=Homo sapiens GN=PRG4 PE=1 SV=2	sp|Q92954|PRG4_HUMAN	151	0	0	4	0	0	0	0	0	7	3	0	3	4	4	3	3	0	0	0	0	0	0	0.0264901	0	0	0	0	0	0.0463576	0.0198675	0	0.0198675	0.0264901	0.0264901	0.0198675	0.0198675	0	0	0	0	0	0	0.000219036	0	0	0	0
Complement factor H OS=Homo sapiens GN=CFH PE=1 SV=4	sp|P08603|CFAH_HUMAN	139	202	205	169	172	167	159	181	185	189	182	212	212	214	173	211	241	228	225	193	189	1.45324	1.47482	1.21583	1.23741	1.20144	1.14388	1.30216	1.33094	1.35971	1.30935	1.52518	1.52518	1.53957	1.2446	1.51799	1.73381	1.64029	1.61871	1.38849	1.35971	0.0104639	0.011608	0.0100532	0.0106863	0.00968754	0.0102522	0.0106672
Multimerin-1 OS=Homo sapiens GN=MMRN1 PE=1 SV=3	sp|Q13201|MMRN1_HUMAN	138	0	0	0	0	0	0	0	0	0	0	0	0	0	0	0	0	0	2	0	0	0	0	0	0	0	0	0	0	0	0	0	0	0	0	0	0	0	0.0144928	0	0	0	0	0	0	0	0	0
WASH complex subunit FAM21B OS=Homo sapiens GN=FAM21B PE=2 SV=2	sp|Q5SNT6|FA21B_HUMAN (+1)	137	0	0	0	0	0	0	0	0	0	0	0	0	0	0	0	0	2	0	0	0	0	0	0	0	0	0	0	0	0	0	0	0	0	0	0	0	0.0145985	0	0	0	0	0	0	0	0	0	0
Thrombospondin-1 OS=Homo sapiens GN=THBS1 PE=1 SV=2	sp|P07996|TSP1_HUMAN	129	6	42	22	18	20	9	10	13	19	31	23	21	35	6	35	41	23	36	44	16	0.0465116	0.325581	0.170543	0.139535	0.155039	0.0697674	0.0775194	0.100775	0.147287	0.24031	0.178295	0.162791	0.271318	0.0465116	0.271318	0.317829	0.178295	0.27907	0.341085	0.124031	0.000334902	0.00256259	0.00141015	0.00120503	0.00125012	0.000625299	0.000635035
Ceruloplasmin OS=Homo sapiens GN=CP PE=1 SV=1	sp|P00450|CERU_HUMAN	122	91	77	79	78	91	83	104	100	106	87	122	83	115	95	103	102	110	94	84	100	0.745902	0.631148	0.647541	0.639344	0.745902	0.680328	0.852459	0.819672	0.868852	0.713115	1	0.680328	0.942623	0.778689	0.844262	0.836066	0.901639	0.770492	0.688525	0.819672	0.00537078	0.00496764	0.00535427	0.00552141	0.00601441	0.00609752	0.00698331
Desmoglein-1 OS=Homo sapiens GN=DSG1 PE=1 SV=2	sp|Q02413|DSG1_HUMAN	114	0	0	0	0	0	0	0	0	0	0	0	0	0	0	0	0	20	0	0	0	0	0	0	0	0	0	0	0	0	0	0	0	0	0	0	0	0.175439	0	0	0	0	0	0	0	0	0	0
Inter-alpha-trypsin inhibitor heavy chain H2 OS=Homo sapiens GN=ITIH2 PE=1 SV=2	sp|P19823|ITIH2_HUMAN	106	56	56	57	50	62	56	51	55	65	68	61	66	69	67	79	84	50	74	48	59	0.528302	0.528302	0.537736	0.471698	0.584906	0.528302	0.481132	0.518868	0.613208	0.641509	0.575472	0.622642	0.650943	0.632075	0.745283	0.792453	0.471698	0.698113	0.45283	0.556604	0.00380398	0.00415816	0.00444633	0.00407361	0.00471626	0.00473497	0.00394141
Complement component C6 OS=Homo sapiens GN=C6 PE=1 SV=3	sp|P13671|CO6_HUMAN	105	34	42	34	35	37	30	36	43	28	49	44	38	47	32	47	41	38	44	40	34	0.32381	0.4	0.32381	0.333333	0.352381	0.285714	0.342857	0.409524	0.266667	0.466667	0.419048	0.361905	0.447619	0.304762	0.447619	0.390476	0.361905	0.419048	0.380952	0.32381	0.00233155	0.00314832	0.00267746	0.00287868	0.00284135	0.00256075	0.00280867
Alpha-actinin-1 OS=Homo sapiens GN=ACTN1 PE=1 SV=2	sp|P12814|ACTN1_HUMAN	103	3	0	0	0	0	0	0	0	0	0	0	0	0	0	0	0	0	0	0	0	0.0291262	0	0	0	0	0	0	0	0	0	0	0	0	0	0	0	0	0	0	0	0.00020972	0	0	0	0	0	0
Inter-alpha-trypsin inhibitor heavy chain H4 OS=Homo sapiens GN=ITIH4 PE=1 SV=4	sp|Q14624|ITIH4_HUMAN	103	48	50	55	53	50	62	67	76	47	57	94	51	74	66	68	66	53	81	55	51	0.466019	0.485437	0.533981	0.514563	0.485437	0.601942	0.650485	0.737864	0.456311	0.553398	0.912621	0.495146	0.718447	0.640777	0.660194	0.640777	0.514563	0.786408	0.533981	0.495146	0.00335552	0.00382078	0.00441528	0.00444379	0.00391421	0.00539497	0.00532875
Band 3 anion transport protein OS=Homo sapiens GN=SLC4A1 PE=1 SV=3	sp|P02730|B3AT_HUMAN	102	2	2	2	0	2	0	2	2	0	0	0	0	0	3	0	0	0	0	0	0	0.0196078	0.0196078	0.0196078	0	0.0196078	0	0.0196078	0.0196078	0	0	0	0	0	0.0294118	0	0	0	0	0	0	0.000141184	0.00015433	0.00016213	0	0.000158103	0	0.000160627
Inter-alpha-trypsin inhibitor heavy chain H1 OS=Homo sapiens GN=ITIH1 PE=1 SV=3	sp|P19827|ITIH1_HUMAN	101	54	55	66	46	52	51	49	46	67	73	59	61	66	52	66	74	69	85	54	59	0.534653	0.544554	0.653465	0.455446	0.514851	0.50495	0.485149	0.455446	0.663366	0.722772	0.584158	0.60396	0.653465	0.514851	0.653465	0.732673	0.683168	0.841584	0.534653	0.584158	0.00384971	0.00428609	0.00540325	0.00393325	0.00415139	0.00452568	0.00397432
Inter-alpha-trypsin inhibitor heavy chain H3 OS=Homo sapiens GN=ITIH3 PE=1 SV=2	sp|Q06033|ITIH3_HUMAN	100	11	13	8	16	11	15	21	15	13	15	25	19	26	16	15	23	4	24	14	16	0.11	0.13	0.08	0.16	0.11	0.15	0.21	0.15	0.13	0.15	0.25	0.19	0.26	0.16	0.15	0.23	0.04	0.24	0.14	0.16	0.000792042	0.00102321	0.000661489	0.00138177	0.000886961	0.00134439	0.00172031
Desmocollin-1 OS=Homo sapiens GN=DSC1 PE=1 SV=2	sp|Q08554|DSC1_HUMAN	100	0	0	0	0	0	0	0	0	0	0	0	0	0	0	0	0	8	0	0	0	0	0	0	0	0	0	0	0	0	0	0	0	0	0	0	0	0.08	0	0	0	0	0	0	0	0	0	0
Desmocollin-3 OS=Homo sapiens GN=DSC3 PE=1 SV=3	sp|Q14574|DSC3_HUMAN	100	0	0	0	0	0	0	0	0	0	0	0	0	0	0	0	0	2	0	0	0	0	0	0	0	0	0	0	0	0	0	0	0	0	0	0	0	0.02	0	0	0	0	0	0	0	0	0	0
Fibrinogen alpha chain OS=Homo sapiens GN=FGA PE=1 SV=2	sp|P02671|FIBA_HUMAN	95	11	4	4	5	5	2	6	13	2	8	15	3	25	10	10	2	0	5	0	0	0.115789	0.0421053	0.0421053	0.0526316	0.0526316	0.0210526	0.0631579	0.136842	0.0210526	0.0842105	0.157895	0.0315789	0.263158	0.105263	0.105263	0.0210526	0	0.0526316	0	0	0.000833728	0.000331403	0.000348152	0.000454529	0.000424383	0.000188687	0.000517387
Complement component C7 OS=Homo sapiens GN=C7 PE=1 SV=2	sp|P10643|CO7_HUMAN	94	33	38	23	36	35	30	39	38	26	40	48	31	45	42	39	29	47	34	39	38	0.351064	0.404255	0.244681	0.382979	0.37234	0.319149	0.414894	0.404255	0.276596	0.425532	0.510638	0.329787	0.478723	0.446809	0.414894	0.308511	0.5	0.361702	0.414894	0.404255	0.00252779	0.00318182	0.00202317	0.00330742	0.00300228	0.00286041	0.00339879
Phosphatidylinositol-glycan-specific phospholipase D OS=Homo sapiens GN=GPLD1 PE=1 SV=3	sp|P80108|PHLD_HUMAN	92	0	2	5	0	2	2	0	0	8	2	2	5	4	0	5	6	0	3	0	4	0	0.0217391	0.0543478	0	0.0217391	0.0217391	0	0	0.0869565	0.0217391	0.0217391	0.0543478	0.0434783	0	0.0543478	0.0652174	0	0.0326087	0	0.0434783	0	0.000171105	0.000449381	0	0.000175289	0.00019484	0
Plasminogen OS=Homo sapiens GN=PLG PE=1 SV=2	sp|P00747|PLMN_HUMAN	91	74	87	87	88	96	68	85	72	100	93	102	94	91	82	91	100	108	114	100	104	0.813187	0.956044	0.956044	0.967033	1.05495	0.747253	0.934066	0.791209	1.0989	1.02198	1.12088	1.03297	1	0.901099	1	1.0989	1.18681	1.25275	1.0989	1.14286	0.00585526	0.00752484	0.00790516	0.00835135	0.00850632	0.00669734	0.00765183
Complement factor B OS=Homo sapiens GN=CFB PE=1 SV=2	sp|P00751|CFAB_HUMAN	86	28	34	43	36	36	30	38	34	34	38	66	32	42	42	34	46	39	57	38	32	0.325581	0.395349	0.5	0.418605	0.418605	0.348837	0.44186	0.395349	0.395349	0.44186	0.767442	0.372093	0.488372	0.488372	0.395349	0.534884	0.453488	0.662791	0.44186	0.372093	0.00234431	0.00311172	0.00413431	0.00361509	0.00337533	0.00312649	0.0036197
Gelsolin OS=Homo sapiens GN=GSN PE=1 SV=1	sp|P06396|GELS_HUMAN	86	40	48	39	39	38	30	31	35	42	51	36	41	39	46	54	39	52	49	50	58	0.465116	0.55814	0.453488	0.453488	0.44186	0.348837	0.360465	0.406977	0.488372	0.593023	0.418605	0.476744	0.453488	0.534884	0.627907	0.453488	0.604651	0.569767	0.581395	0.674419	0.00334902	0.00439301	0.00374972	0.00391635	0.00356284	0.00312649	0.00295291
Transferrin receptor protein 1 OS=Homo sapiens GN=TFRC PE=1 SV=2	sp|P02786|TFR1_HUMAN	85	0	0	0	0	0	3	3	2	0	0	3	0	2	0	0	2	0	0	0	0	0	0	0	0	0	0.0352941	0.0352941	0.0235294	0	0	0.0352941	0	0.0235294	0	0	0.0235294	0	0	0	0	0	0	0	0	0	0.000316328	0.000289128
Myeloperoxidase OS=Homo sapiens GN=MPO PE=1 SV=1	sp|P05164|PERM_HUMAN	84	8	0	0	0	0	0	0	0	0	0	0	0	0	0	0	2	0	0	0	0	0.0952381	0	0	0	0	0	0	0	0	0	0	0	0	0	0	0.0238095	0	0	0	0	0.000685751	0	0	0	0	0	0
Sulfhydryl oxidase 1 OS=Homo sapiens GN=QSOX1 PE=1 SV=3	sp|O00391|QSOX1_HUMAN	83	4	0	0	0	0	0	2	0	0	0	2	2	0	2	0	2	2	2	2	0	0.0481928	0	0	0	0	0	0.0240964	0	0	0	0.0240964	0.0240964	0	0.0240964	0	0.0240964	0.0240964	0.0240964	0.0240964	0	0.000347006	0	0	0	0	0	0.000197397
Coagulation factor XIII A chain OS=Homo sapiens GN=F13A1 PE=1 SV=4	sp|P00488|F13A_HUMAN	83	3	2	0	0	2	0	0	0	2	3	0	0	0	0	3	0	0	2	4	0	0.0361446	0.0240964	0	0	0.0240964	0	0	0	0.0240964	0.0361446	0	0	0	0	0.0361446	0	0	0.0240964	0.0481928	0	0.000260255	0.000189658	0	0	0.000194296	0	0
Polymeric immunoglobulin receptor OS=Homo sapiens GN=PIGR PE=1 SV=4	sp|P01833|PIGR_HUMAN	83	35	3	4	0	4	0	0	0	2	3	5	5	4	0	0	3	2	5	2	2	0.421687	0.0361446	0.0481928	0	0.0481928	0	0	0	0.0240964	0.0361446	0.060241	0.060241	0.0481928	0	0	0.0361446	0.0240964	0.060241	0.0240964	0.0240964	0.00303631	0.000284487	0.000398487	0	0.000388592	0	0
Complement C2 OS=Homo sapiens GN=C2 PE=1 SV=2	sp|P06681|CO2_HUMAN	83	8	10	17	12	12	17	17	12	13	11	17	8	22	15	14	11	13	18	9	7	0.0963855	0.120482	0.204819	0.144578	0.144578	0.204819	0.204819	0.144578	0.156627	0.13253	0.204819	0.0963855	0.26506	0.180723	0.168675	0.13253	0.156627	0.216867	0.108434	0.0843373	0.000694013	0.000948291	0.00169357	0.00124859	0.00116578	0.00183572	0.00167787
Plakophilin-1 OS=Homo sapiens GN=PKP1 PE=1 SV=2	sp|Q13835|PKP1_HUMAN	83	0	0	0	0	0	0	0	0	0	0	0	0	0	0	0	0	3	0	0	0	0	0	0	0	0	0	0	0	0	0	0	0	0	0	0	0	0.0361446	0	0	0	0	0	0	0	0	0	0
Junction plakoglobin OS=Homo sapiens GN=JUP PE=1 SV=3	sp|P14923|PLAK_HUMAN	82	0	0	0	0	0	0	0	0	0	0	0	0	0	0	0	0	27	0	0	0	0	0	0	0	0	0	0	0	0	0	0	0	0	0	0	0	0.329268	0	0	0	0	0	0	0	0	0	0
Complement C1r subcomponent OS=Homo sapiens GN=C1R PE=1 SV=2	sp|P00736|C1R_HUMAN	80	26	38	29	31	36	27	33	25	30	40	27	36	39	27	37	38	33	34	30	36	0.325	0.475	0.3625	0.3875	0.45	0.3375	0.4125	0.3125	0.375	0.5	0.3375	0.45	0.4875	0.3375	0.4625	0.475	0.4125	0.425	0.375	0.45	0.00234012	0.00373864	0.00299737	0.00334647	0.00362848	0.00302488	0.00337918
Hepatocyte growth factor-like protein OS=Homo sapiens GN=MST1 PE=1 SV=2	sp|P26927|HGFL_HUMAN	80	5	2	3	5	10	2	5	3	5	6	6	4	6	5	9	3	6	9	6	8	0.0625	0.025	0.0375	0.0625	0.125	0.025	0.0625	0.0375	0.0625	0.075	0.075	0.05	0.075	0.0625	0.1125	0.0375	0.075	0.1125	0.075	0.1	0.000450024	0.00019677	0.000310073	0.000539753	0.00100791	0.000224065	0.000511997
Mannan-binding lectin serine protease 1 OS=Homo sapiens GN=MASP1 PE=1 SV=3	sp|P48740|MASP1_HUMAN	79	5	5	4	3	5	4	0	0	6	8	4	4	3	3	5	3	9	7	7	5	0.0632911	0.0632911	0.0506329	0.0379747	0.0632911	0.0506329	0	0	0.0759494	0.101266	0.0506329	0.0506329	0.0379747	0.0379747	0.0632911	0.0379747	0.113924	0.0886076	0.0886076	0.0632911	0.00045572	0.000498153	0.000418664	0.000327951	0.000510334	0.000453803	0
Lactotransferrin OS=Homo sapiens GN=LTF PE=1 SV=6	sp|P02788|TRFL_HUMAN	78	71	2	0	0	0	0	0	4	0	0	3	3	0	0	0	14	2	4	0	0	0.910256	0.025641	0	0	0	0	0	0.0512821	0	0	0.0384615	0.0384615	0	0	0	0.179487	0.025641	0.0512821	0	0	0.00655419	0.000201816	0	0	0	0	0
Matrix metalloproteinase-9 OS=Homo sapiens GN=MMP9 PE=1 SV=3	sp|P14780|MMP9_HUMAN	78	2	0	0	0	0	0	2	0	0	0	0	0	0	0	0	4	0	4	0	0	0.025641	0	0	0	0	0	0.025641	0	0	0	0	0	0	0	0	0.0512821	0	0.0512821	0	0	0.000184625	0	0	0	0	0	0.00021005
Serotransferrin OS=Homo sapiens GN=TF PE=1 SV=3	sp|P02787|TRFE_HUMAN	77	162	131	170	130	139	206	153	157	173	149	190	182	181	177	185	201	180	209	170	167	2.1039	1.7013	2.20779	1.68831	1.80519	2.67532	1.98701	2.03896	2.24675	1.93506	2.46753	2.36364	2.35065	2.2987	2.4026	2.61039	2.33766	2.71429	2.20779	2.16883	0.0151489	0.0133906	0.0182554	0.0145804	0.0145558	0.0239779	0.0162775
Complement C1s subcomponent OS=Homo sapiens GN=C1S PE=1 SV=1	sp|P09871|C1S_HUMAN	77	30	44	20	32	33	29	33	27	30	31	24	30	40	28	38	37	39	35	36	35	0.38961	0.571429	0.25974	0.415584	0.428571	0.376623	0.428571	0.350649	0.38961	0.402597	0.311688	0.38961	0.519481	0.363636	0.493506	0.480519	0.506494	0.454545	0.467532	0.454545	0.00280534	0.00449761	0.00214769	0.00358901	0.00345569	0.00337553	0.00351084
Fibulin-1 OS=Homo sapiens GN=FBLN1 PE=1 SV=4	sp|P23142|FBLN1_HUMAN	77	24	17	16	19	10	11	12	11	11	22	16	23	17	18	23	9	15	9	12	12	0.311688	0.220779	0.207792	0.246753	0.12987	0.142857	0.155844	0.142857	0.142857	0.285714	0.207792	0.298701	0.220779	0.233766	0.298701	0.116883	0.194805	0.116883	0.155844	0.155844	0.00224428	0.00173771	0.00171815	0.00213097	0.00104718	0.00128037	0.00127667
Protein-glutamine gamma-glutamyltransferase E OS=Homo sapiens GN=TGM3 PE=1 SV=4	sp|Q08188|TGM3_HUMAN	77	0	0	0	0	0	0	0	0	0	0	0	0	0	0	0	0	4	0	0	0	0	0	0	0	0	0	0	0	0	0	0	0	0	0	0	0	0.0519481	0	0	0	0	0	0	0	0	0	0
Mannan-binding lectin serine protease 2 OS=Homo sapiens GN=MASP2 PE=1 SV=4	sp|O00187|MASP2_HUMAN	76	0	2	0	0	2	2	2	0	3	2	0	2	2	3	0	2	2	3	4	0	0	0.0263158	0	0	0.0263158	0.0263158	0.0263158	0	0.0394737	0.0263158	0	0.0263158	0.0263158	0.0394737	0	0.0263158	0.0263158	0.0394737	0.0526316	0	0	0.000207127	0	0	0.000212192	0.000235858	0.000215578
Coagulation factor XIII B chain OS=Homo sapiens GN=F13B PE=1 SV=3	sp|P05160|F13B_HUMAN	76	18	23	22	20	29	19	22	14	23	17	15	20	24	15	29	24	28	27	20	22	0.236842	0.302632	0.289474	0.263158	0.381579	0.25	0.289474	0.184211	0.302632	0.223684	0.197368	0.263158	0.315789	0.197368	0.381579	0.315789	0.368421	0.355263	0.263158	0.289474	0.00170535	0.00238196	0.00239355	0.00227265	0.00307678	0.00224065	0.00237136
Vitamin K-dependent protein S OS=Homo sapiens GN=PROS1 PE=1 SV=1	sp|P07225|PROS_HUMAN	75	30	25	27	29	31	21	27	26	24	34	26	32	33	26	31	38	41	39	32	28	0.4	0.333333	0.36	0.386667	0.413333	0.28	0.36	0.346667	0.32	0.453333	0.346667	0.426667	0.44	0.346667	0.413333	0.506667	0.546667	0.52	0.426667	0.373333	0.00288015	0.0026236	0.0029767	0.00333927	0.00333282	0.00250953	0.0029491
Transforming growth factor-beta-induced protein ig-h3 OS=Homo sapiens GN=TGFBI PE=1 SV=1	sp|Q15582|BGH3_HUMAN	75	0	0	0	0	0	0	0	0	0	0	0	0	0	0	2	0	0	2	3	0	0	0	0	0	0	0	0	0	0	0	0	0	0	0	0.0266667	0	0	0.0266667	0.04	0	0	0	0	0	0	0	0
Kininogen-1 OS=Homo sapiens GN=KNG1 PE=1 SV=2	sp|P01042|KNG1_HUMAN	72	15	19	25	22	16	25	23	20	17	23	25	24	27	25	29	24	25	26	21	17	0.208333	0.263889	0.347222	0.305556	0.222222	0.347222	0.319444	0.277778	0.236111	0.319444	0.347222	0.333333	0.375	0.347222	0.402778	0.333333	0.347222	0.361111	0.291667	0.236111	0.00150008	0.00207702	0.00287105	0.00263879	0.00179184	0.00311202	0.00261688
Plasma kallikrein OS=Homo sapiens GN=KLKB1 PE=1 SV=1	sp|P03952|KLKB1_HUMAN	71	16	20	26	23	30	20	19	16	31	27	23	22	21	19	28	30	12	19	11	11	0.225352	0.28169	0.366197	0.323944	0.422535	0.28169	0.267606	0.225352	0.43662	0.380282	0.323944	0.309859	0.295775	0.267606	0.394366	0.422535	0.169014	0.267606	0.15493	0.15493	0.00162262	0.00221713	0.00302794	0.0027976	0.00340702	0.00252468	0.00219221
Heat shock cognate 71 kDa protein OS=Homo sapiens GN=HSPA8 PE=1 SV=1	sp|P11142|HSP7C_HUMAN	71	2	0	0	0	0	0	0	0	0	0	0	0	0	0	0	0	0	0	0	0	0.028169	0	0	0	0	0	0	0	0	0	0	0	0	0	0	0	0	0	0	0	0.000202828	0	0	0	0	0	0
Hepatocyte growth factor activator OS=Homo sapiens GN=HGFAC PE=1 SV=1	sp|Q04756|HGFA_HUMAN	71	0	0	0	0	0	0	0	0	0	0	3	3	3	0	0	2	0	0	0	0	0	0	0	0	0	0	0	0	0	0	0.0422535	0.0422535	0.0422535	0	0	0.028169	0	0	0	0	0	0	0	0	0	0	0
Cartilage acidic protein 1 OS=Homo sapiens GN=CRTAC1 PE=1 SV=2	sp|Q9NQ79|CRAC1_HUMAN	71	0	0	0	0	3	0	0	0	0	0	0	0	0	0	0	0	0	0	0	0	0	0	0	0	0.0422535	0	0	0	0	0	0	0	0	0	0	0	0	0	0	0	0	0	0	0	0.000340702	0	0
Prothrombin OS=Homo sapiens GN=F2 PE=1 SV=2	sp|P00734|THRB_HUMAN	70	36	42	49	46	51	47	46	43	50	48	52	42	51	48	61	56	50	60	53	51	0.514286	0.6	0.7	0.657143	0.728571	0.671429	0.657143	0.614286	0.714286	0.685714	0.742857	0.6	0.728571	0.685714	0.871429	0.8	0.714286	0.857143	0.757143	0.728571	0.00370305	0.00472249	0.00578803	0.00567512	0.00587467	0.00601776	0.00538329
Coagulation factor XI OS=Homo sapiens GN=F11 PE=1 SV=1	sp|P03951|FA11_HUMAN	70	0	4	4	0	4	0	3	0	0	2	2	2	0	0	5	4	2	6	4	2	0	0.0571429	0.0571429	0	0.0571429	0	0.0428571	0	0	0.0285714	0.0285714	0.0285714	0	0	0.0714286	0.0571429	0.0285714	0.0857143	0.0571429	0.0285714	0	0.000449761	0.000472492	0	0.000460759	0	0.000351084
Plastin-2 OS=Homo sapiens GN=LCP1 PE=1 SV=6	sp|P13796|PLSL_HUMAN	70	4	0	0	0	0	0	0	0	0	0	0	0	0	0	0	0	0	0	0	0	0.0571429	0	0	0	0	0	0	0	0	0	0	0	0	0	0	0	0	0	0	0	0.00041145	0	0	0	0	0	0
Afamin OS=Homo sapiens GN=AFM PE=1 SV=1	sp|P43652|AFAM_HUMAN	69	9	11	16	8	5	14	10	10	13	10	16	17	13	14	16	17	8	14	7	8	0.130435	0.15942	0.231884	0.115942	0.0724638	0.202899	0.144928	0.144928	0.188406	0.144928	0.231884	0.246377	0.188406	0.202899	0.231884	0.246377	0.115942	0.202899	0.101449	0.115942	0.00093918	0.00125477	0.00191736	0.00100128	0.000584295	0.0018185	0.00118724
Coagulation factor XII OS=Homo sapiens GN=F12 PE=1 SV=3	sp|P00748|FA12_HUMAN	68	7	7	8	9	8	6	9	9	13	10	13	10	14	9	6	8	7	10	4	6	0.102941	0.102941	0.117647	0.132353	0.117647	0.0882353	0.132353	0.132353	0.191176	0.147059	0.191176	0.147059	0.205882	0.132353	0.0882353	0.117647	0.102941	0.147059	0.0588235	0.0882353	0.000741216	0.000810231	0.000972778	0.00114301	0.000948621	0.000790819	0.00108423
Cholinesterase OS=Homo sapiens GN=BCHE PE=1 SV=1	sp|P06276|CHLE_HUMAN	68	0	0	3	0	0	2	0	0	2	0	0	3	2	0	2	0	0	0	0	0	0	0	0.0441176	0	0	0.0294118	0	0	0.0294118	0	0	0.0441176	0.0294118	0	0.0294118	0	0	0	0	0	0	0	0.000364792	0	0	0.000263606	0
C4b-binding protein alpha chain OS=Homo sapiens GN=C4BPA PE=1 SV=2	sp|P04003|C4BPA_HUMAN	67	114	100	100	101	107	94	108	101	100	118	111	107	108	99	103	96	99	105	98	79	1.70149	1.49254	1.49254	1.50746	1.59701	1.40299	1.61194	1.50746	1.49254	1.76119	1.65672	1.59701	1.61194	1.47761	1.53731	1.43284	1.47761	1.56716	1.46269	1.1791	0.0122514	0.0117475	0.0123412	0.0130185	0.0128772	0.0125744	0.0132049
Complement component C8 beta chain OS=Homo sapiens GN=C8B PE=1 SV=3	sp|P07358|CO8B_HUMAN	67	25	31	27	29	24	23	29	28	25	29	29	28	24	21	25	25	30	36	43	30	0.373134	0.462687	0.402985	0.432836	0.358209	0.343284	0.432836	0.41791	0.373134	0.432836	0.432836	0.41791	0.358209	0.313433	0.373134	0.373134	0.447761	0.537313	0.641791	0.447761	0.00268671	0.00364172	0.00333213	0.00373799	0.00288834	0.00307672	0.00354577
Keratin, type II cytoskeletal 1 OS=Homo sapiens GN=KRT1 PE=1 SV=6	sp|P04264|K2C1_HUMAN	66	55	42	34	35	31	45	43	54	39	31	46	51	47	48	38	42	275	45	51	50	0.833333	0.636364	0.515152	0.530303	0.469697	0.681818	0.651515	0.818182	0.590909	0.469697	0.69697	0.772727	0.712121	0.727273	0.575758	0.636364	4.16667	0.681818	0.772727	0.757576	0.00600032	0.0050087	0.00425959	0.00457973	0.0037873	0.00611088	0.00533718
Complement factor I OS=Homo sapiens GN=CFI PE=1 SV=2	sp|P05156|CFAI_HUMAN	66	24	31	26	26	22	19	28	26	24	29	27	28	26	26	27	24	25	30	35	28	0.363636	0.469697	0.393939	0.393939	0.333333	0.287879	0.424242	0.393939	0.363636	0.439394	0.409091	0.424242	0.393939	0.393939	0.409091	0.363636	0.378788	0.454545	0.530303	0.424242	0.00261832	0.0036969	0.00325733	0.00340208	0.00268776	0.00258015	0.00347538
Insulin-like growth factor-binding protein complex acid labile subunit OS=Homo sapiens GN=IGFALS PE=1 SV=1	sp|P35858|ALS_HUMAN	66	11	13	13	6	14	12	14	12	22	26	20	14	11	11	13	15	13	8	18	12	0.166667	0.19697	0.19697	0.0909091	0.212121	0.181818	0.212121	0.181818	0.333333	0.393939	0.30303	0.212121	0.166667	0.166667	0.19697	0.227273	0.19697	0.121212	0.272727	0.181818	0.00120006	0.00155031	0.00162867	0.000785096	0.00171039	0.00162957	0.00173769
Complement component C8 alpha chain OS=Homo sapiens GN=C8A PE=1 SV=2	sp|P07357|CO8A_HUMAN	65	11	14	17	12	18	10	17	16	18	21	17	13	16	7	17	18	22	22	24	17	0.169231	0.215385	0.261538	0.184615	0.276923	0.153846	0.261538	0.246154	0.276923	0.323077	0.261538	0.2	0.246154	0.107692	0.261538	0.276923	0.338462	0.338462	0.369231	0.261538	0.00121853	0.00169525	0.00216256	0.00159435	0.00223291	0.00137886	0.00214251
Keratin, type II cytoskeletal 2 epidermal OS=Homo sapiens GN=KRT2 PE=1 SV=2	sp|P35908|K22E_HUMAN	65	30	30	23	29	22	32	38	41	32	31	35	38	37	33	39	31	37	23	34	18	0.461538	0.461538	0.353846	0.446154	0.338462	0.492308	0.584615	0.630769	0.492308	0.476923	0.538462	0.584615	0.569231	0.507692	0.6	0.476923	0.569231	0.353846	0.523077	0.276923	0.00332325	0.00363268	0.00292582	0.00385301	0.00272911	0.00441237	0.00478914
Semenogelin-2 OS=Homo sapiens GN=SEMG2 PE=1 SV=1	sp|Q02383|SEMG2_HUMAN	65	0	0	0	0	0	0	0	0	0	0	0	0	0	0	0	0	6	0	0	0	0	0	0	0	0	0	0	0	0	0	0	0	0	0	0	0	0.0923077	0	0	0	0	0	0	0	0	0	0
Galectin-3-binding protein OS=Homo sapiens GN=LGALS3BP PE=1 SV=1	sp|Q08380|LG3BP_HUMAN	65	11	8	8	8	8	8	8	6	10	7	9	6	11	10	8	11	5	7	4	5	0.169231	0.123077	0.123077	0.123077	0.123077	0.123077	0.123077	0.0923077	0.153846	0.107692	0.138462	0.0923077	0.169231	0.153846	0.123077	0.169231	0.0769231	0.107692	0.0615385	0.0769231	0.00121853	0.000968715	0.00101768	0.0010629	0.000992403	0.00110309	0.00100824
Keratinocyte proline-rich protein OS=Homo sapiens GN=KPRP PE=1 SV=1	sp|Q5T749|KPRP_HUMAN	64	0	0	0	0	0	0	0	0	0	0	0	2	0	0	0	3	3	0	0	0	0	0	0	0	0	0	0	0	0	0	0	0.03125	0	0	0	0.046875	0.046875	0	0	0	0	0	0	0	0	0	0
Complement factor H-related protein 5 OS=Homo sapiens GN=CFHR5 PE=1 SV=1	sp|Q9BXR6|FHR5_HUMAN	64	0	3	0	0	0	0	0	0	0	0	3	0	0	0	0	0	3	7	8	0	0	0.046875	0	0	0	0	0	0	0	0	0.046875	0	0	0	0	0	0.046875	0.109375	0.125	0	0	0.000368944	0	0	0	0	0
Complement component C9 OS=Homo sapiens GN=C9 PE=1 SV=2	sp|P02748|CO9_HUMAN	63	22	25	26	24	23	21	28	29	12	23	31	24	32	27	21	26	20	30	25	19	0.349206	0.396825	0.412698	0.380952	0.365079	0.333333	0.444444	0.460317	0.190476	0.365079	0.492063	0.380952	0.507937	0.428571	0.333333	0.412698	0.31746	0.47619	0.396825	0.301587	0.00251442	0.00312334	0.00341244	0.00328993	0.00294374	0.00298754	0.00364087
Glucose-6-phosphate isomerase OS=Homo sapiens GN=GPI PE=1 SV=4	sp|P06744|G6PI_HUMAN	63	2	0	0	0	0	0	0	0	0	0	0	0	0	0	0	0	0	0	0	0	0.031746	0	0	0	0	0	0	0	0	0	0	0	0	0	0	0	0	0	0	0	0.000228584	0	0	0	0	0	0
Hyaluronan-binding protein 2 OS=Homo sapiens GN=HABP2 PE=1 SV=1	sp|Q14520|HABP2_HUMAN	63	3	4	5	4	7	9	5	5	8	8	11	6	9	4	10	11	5	12	7	4	0.047619	0.0634921	0.0793651	0.0634921	0.111111	0.142857	0.0793651	0.0793651	0.126984	0.126984	0.174603	0.0952381	0.142857	0.0634921	0.15873	0.174603	0.0793651	0.190476	0.111111	0.0634921	0.000342875	0.000499734	0.000656239	0.000548321	0.00089592	0.00128037	0.000650155
Keratin, type I cytoskeletal 9 OS=Homo sapiens GN=KRT9 PE=1 SV=3	sp|P35527|K1C9_HUMAN	62	10	13	16	15	11	19	21	28	22	13	14	27	29	18	15	15	311	32	35	29	0.16129	0.209677	0.258065	0.241935	0.177419	0.306452	0.33871	0.451613	0.354839	0.209677	0.225806	0.435484	0.467742	0.290323	0.241935	0.241935	5.01613	0.516129	0.564516	0.467742	0.00116135	0.00165033	0.00213384	0.00208937	0.00143058	0.00274661	0.00277469
N-acetylmuramoyl-L-alanine amidase OS=Homo sapiens GN=PGLYRP2 PE=1 SV=1	sp|Q96PD5|PGRP2_HUMAN	62	10	7	14	12	13	14	11	12	12	14	16	14	14	10	16	17	10	18	10	11	0.16129	0.112903	0.225806	0.193548	0.209677	0.225806	0.177419	0.193548	0.193548	0.225806	0.258065	0.225806	0.225806	0.16129	0.258065	0.274194	0.16129	0.290323	0.16129	0.177419	0.00116135	0.00088864	0.00186711	0.00167149	0.00169069	0.00202382	0.00145341
Carboxypeptidase N subunit 2 OS=Homo sapiens GN=CPN2 PE=1 SV=3	sp|P22792|CPN2_HUMAN	61	7	3	9	9	6	13	10	12	13	10	8	12	11	8	10	9	5	8	7	8	0.114754	0.0491803	0.147541	0.147541	0.0983607	0.213115	0.163934	0.196721	0.213115	0.163934	0.131148	0.196721	0.180328	0.131148	0.163934	0.147541	0.0819672	0.131148	0.114754	0.131148	0.000826273	0.000387089	0.00121996	0.00127417	0.000793109	0.00191007	0.00134294
Extracellular matrix protein 1 OS=Homo sapiens GN=ECM1 PE=1 SV=2	sp|Q16610|ECM1_HUMAN	61	5	0	0	2	2	3	0	2	2	6	4	2	2	0	0	0	4	4	4	3	0.0819672	0	0	0.0327869	0.0327869	0.0491803	0	0.0327869	0.0327869	0.0983607	0.0655738	0.0327869	0.0327869	0	0	0	0.0655738	0.0655738	0.0655738	0.0491803	0.000590195	0	0	0.000283149	0.00026437	0.000440784	0
Suprabasin OS=Homo sapiens GN=SBSN PE=2 SV=2	sp|Q6UWP8|SBSN_HUMAN	61	0	0	0	0	0	0	0	0	0	0	0	0	0	0	0	0	2	0	0	0	0	0	0	0	0	0	0	0	0	0	0	0	0	0	0	0	0.0327869	0	0	0	0	0	0	0	0	0	0
Histidine-rich glycoprotein OS=Homo sapiens GN=HRG PE=1 SV=1	sp|P04196|HRG_HUMAN	60	31	27	33	26	34	27	25	26	33	35	46	35	24	23	38	35	36	30	32	42	0.516667	0.45	0.55	0.433333	0.566667	0.45	0.416667	0.433333	0.55	0.583333	0.766667	0.583333	0.4	0.383333	0.633333	0.583333	0.6	0.5	0.533333	0.7	0.0037202	0.00354187	0.00454774	0.00374229	0.00456919	0.00403318	0.00341332
Heparin cofactor 2 OS=Homo sapiens GN=SERPIND1 PE=1 SV=3	sp|P05546|HEP2_HUMAN	57	11	8	15	18	8	15	17	19	21	17	17	19	26	13	19	22	10	16	11	13	0.192982	0.140351	0.263158	0.315789	0.140351	0.263158	0.298246	0.333333	0.368421	0.298246	0.298246	0.333333	0.45614	0.22807	0.333333	0.385965	0.175439	0.280702	0.192982	0.22807	0.00138955	0.00110468	0.00217595	0.00272717	0.00113169	0.00235858	0.00244322
Beta-Ala-His dipeptidase OS=Homo sapiens GN=CNDP1 PE=1 SV=4	sp|Q96KN2|CNDP1_HUMAN	57	0	0	0	0	0	2	0	0	0	0	0	0	0	0	0	0	0	0	0	0	0	0	0	0	0	0.0350877	0	0	0	0	0	0	0	0	0	0	0	0	0	0	0	0	0	0	0	0.000314478	0
Prenylcysteine oxidase 1 OS=Homo sapiens GN=PCYOX1 PE=1 SV=3	sp|Q9UHG3|PCYOX_HUMAN	57	0	0	2	3	0	3	0	0	4	5	0	0	3	2	2	3	2	3	2	2	0	0	0.0350877	0.0526316	0	0.0526316	0	0	0.0701754	0.0877193	0	0	0.0526316	0.0350877	0.0350877	0.0526316	0.0350877	0.0526316	0.0350877	0.0350877	0	0	0.000290127	0.000454529	0	0.000471717	0
Fibrinogen beta chain OS=Homo sapiens GN=FGB PE=1 SV=2	sp|P02675|FIBB_HUMAN	56	3	0	0	0	0	0	5	5	0	4	5	0	13	0	2	0	0	2	2	0	0.0535714	0	0	0	0	0	0.0892857	0.0892857	0	0.0714286	0.0892857	0	0.232143	0	0.0357143	0	0	0.0357143	0.0357143	0	0.000385735	0	0	0	0	0	0.000731425
Coagulation factor X OS=Homo sapiens GN=F10 PE=1 SV=2	sp|P00742|FA10_HUMAN	55	3	2	4	0	0	2	2	0	4	3	3	2	4	3	4	6	0	0	2	0	0.0545455	0.0363636	0.0727273	0	0	0.0363636	0.0363636	0	0.0727273	0.0545455	0.0545455	0.0363636	0.0727273	0.0545455	0.0727273	0.109091	0	0	0.0363636	0	0.000392748	0.000286211	0.000601354	0	0	0.000325913	0.000297889
Plasma protease C1 inhibitor OS=Homo sapiens GN=SERPING1 PE=1 SV=2	sp|P05155|IC1_HUMAN	55	28	34	28	28	25	34	28	33	27	34	36	35	43	27	42	36	29	31	26	18	0.509091	0.618182	0.509091	0.509091	0.454545	0.618182	0.509091	0.6	0.490909	0.618182	0.654545	0.636364	0.781818	0.490909	0.763636	0.654545	0.527273	0.563636	0.472727	0.327273	0.00366565	0.00486559	0.00420948	0.00439654	0.00366513	0.00554053	0.00417045
Alpha-2-antiplasmin OS=Homo sapiens GN=SERPINF2 PE=1 SV=3	sp|P08697|A2AP_HUMAN	55	8	3	9	8	7	10	7	4	13	15	15	11	10	12	10	10	11	15	9	13	0.145455	0.0545455	0.163636	0.145455	0.127273	0.181818	0.127273	0.0727273	0.236364	0.272727	0.272727	0.2	0.181818	0.218182	0.181818	0.181818	0.2	0.272727	0.163636	0.236364	0.00104733	0.000429317	0.00135305	0.00125615	0.00102624	0.00162957	0.00104261
Cholesteryl ester transfer protein OS=Homo sapiens GN=CETP PE=1 SV=2	sp|P11597|CETP_HUMAN	55	0	2	2	0	2	0	0	0	0	0	0	0	0	0	5	4	3	3	0	2	0	0.0363636	0.0363636	0	0.0363636	0	0	0	0	0	0	0	0	0	0.0909091	0.0727273	0.0545455	0.0545455	0	0.0363636	0	0.000286211	0.000300677	0	0.00029321	0	0
Phospholipid transfer protein OS=Homo sapiens GN=PLTP PE=1 SV=1	sp|P55058|PLTP_HUMAN	55	0	3	4	3	3	2	4	3	2	3	3	2	5	3	2	0	0	0	0	0	0	0.0545455	0.0727273	0.0545455	0.0545455	0.0363636	0.0727273	0.0545455	0.0363636	0.0545455	0.0545455	0.0363636	0.0909091	0.0545455	0.0363636	0	0	0	0	0	0	0.000429317	0.000601354	0.000471057	0.000439815	0.000325913	0.000595779
EGF-containing fibulin-like extracellular matrix protein 1 OS=Homo sapiens GN=EFEMP1 PE=1 SV=2	sp|Q12805|FBLN3_HUMAN	55	2	0	3	7	3	0	0	0	0	4	0	3	4	5	4	2	2	5	3	3	0.0363636	0	0.0545455	0.127273	0.0545455	0	0	0	0	0.0727273	0	0.0545455	0.0727273	0.0909091	0.0727273	0.0363636	0.0363636	0.0909091	0.0545455	0.0545455	0.000261832	0	0.000451015	0.00109913	0.000439815	0	0
Vitronectin OS=Homo sapiens GN=VTN PE=1 SV=1	sp|P04004|VTNC_HUMAN	54	20	22	21	16	20	27	23	24	30	30	29	26	31	23	28	29	23	34	16	21	0.37037	0.407407	0.388889	0.296296	0.37037	0.5	0.425926	0.444444	0.555556	0.555556	0.537037	0.481481	0.574074	0.425926	0.518519	0.537037	0.425926	0.62963	0.296296	0.388889	0.00266681	0.00320663	0.00321557	0.00255883	0.0029864	0.00448131	0.00348917
Alpha-1B-glycoprotein OS=Homo sapiens GN=A1BG PE=1 SV=4	sp|P04217|A1BG_HUMAN	54	11	11	12	17	12	16	12	16	13	17	23	16	21	16	15	19	15	22	13	12	0.203704	0.203704	0.222222	0.314815	0.222222	0.296296	0.222222	0.296296	0.240741	0.314815	0.425926	0.296296	0.388889	0.296296	0.277778	0.351852	0.277778	0.407407	0.240741	0.222222	0.00146674	0.00160331	0.00183747	0.00271876	0.00179184	0.00265559	0.00182043
Antithrombin-III OS=Homo sapiens GN=SERPINC1 PE=1 SV=1	sp|P01008|ANT3_HUMAN	53	32	37	40	37	40	39	43	41	46	45	41	48	47	36	48	54	46	67	42	46	0.603774	0.698113	0.754717	0.698113	0.754717	0.735849	0.811321	0.773585	0.867925	0.849057	0.773585	0.90566	0.886792	0.679245	0.90566	1.01887	0.867925	1.26415	0.792453	0.867925	0.0043474	0.00549472	0.00624046	0.00602894	0.00608549	0.00659513	0.0066463
Angiotensinogen OS=Homo sapiens GN=AGT PE=1 SV=1	sp|P01019|ANGT_HUMAN	53	12	12	12	11	8	9	9	13	23	12	10	11	15	14	13	12	13	21	9	10	0.226415	0.226415	0.226415	0.207547	0.150943	0.169811	0.169811	0.245283	0.433962	0.226415	0.188679	0.207547	0.283019	0.264151	0.245283	0.226415	0.245283	0.396226	0.169811	0.188679	0.00163028	0.00178207	0.00187214	0.00179239	0.0012171	0.00152195	0.00139109
Vitamin D-binding protein OS=Homo sapiens GN=GC PE=1 SV=1	sp|P02774|VTDB_HUMAN	53	31	32	43	32	35	36	33	36	31	30	39	35	41	34	42	32	31	39	30	29	0.584906	0.603774	0.811321	0.603774	0.660377	0.679245	0.622642	0.679245	0.584906	0.566038	0.735849	0.660377	0.773585	0.641509	0.792453	0.603774	0.584906	0.735849	0.566038	0.54717	0.00421154	0.00475219	0.0067085	0.00521422	0.00532481	0.00608782	0.00510065
Lipopolysaccharide-binding protein OS=Homo sapiens GN=LBP PE=1 SV=3	sp|P18428|LBP_HUMAN	53	6	7	7	7	7	5	8	12	6	5	11	5	11	7	6	7	11	14	13	12	0.113208	0.132075	0.132075	0.132075	0.132075	0.0943396	0.150943	0.226415	0.113208	0.0943396	0.207547	0.0943396	0.207547	0.132075	0.113208	0.132075	0.207547	0.264151	0.245283	0.226415	0.000815138	0.00103954	0.00109208	0.00114061	0.00106496	0.00084553	0.00123652
Complement C1r subcomponent-like protein OS=Homo sapiens GN=C1RL PE=1 SV=2	sp|Q9NZP8|C1RL_HUMAN	53	0	0	0	0	0	0	0	0	0	0	8	5	4	0	0	0	0	0	0	0	0	0	0	0	0	0	0	0	0	0	0.150943	0.0943396	0.0754717	0	0	0	0	0	0	0	0	0	0	0	0	0	0
Coagulation factor IX OS=Homo sapiens GN=F9 PE=1 SV=2	sp|P00740|FA9_HUMAN	52	3	5	3	4	3	4	6	5	7	3	3	4	7	5	5	5	6	6	6	7	0.0576923	0.0961538	0.0576923	0.0769231	0.0576923	0.0769231	0.115385	0.0961538	0.134615	0.0576923	0.0576923	0.0769231	0.134615	0.0961538	0.0961538	0.0961538	0.115385	0.115385	0.115385	0.134615	0.000415407	0.000756809	0.000477035	0.000664312	0.000465189	0.000689432	0.000945226
Fibrinogen gamma chain OS=Homo sapiens GN=FGG PE=1 SV=3	sp|P02679|FIBG_HUMAN	52	9	2	0	5	3	2	8	10	0	8	9	2	19	3	3	0	2	6	5	0	0.173077	0.0384615	0	0.0961538	0.0576923	0.0384615	0.153846	0.192308	0	0.153846	0.173077	0.0384615	0.365385	0.0576923	0.0576923	0	0.0384615	0.115385	0.0961538	0	0.00124622	0.000302724	0	0.00083039	0.000465189	0.000344716	0.0012603
Hemopexin OS=Homo sapiens GN=HPX PE=1 SV=2	sp|P02790|HEMO_HUMAN	52	39	42	58	44	42	57	45	62	43	40	71	57	69	53	47	53	42	83	53	41	0.75	0.807692	1.11538	0.846154	0.807692	1.09615	0.865385	1.19231	0.826923	0.769231	1.36538	1.09615	1.32692	1.01923	0.903846	1.01923	0.807692	1.59615	1.01923	0.788462	0.00540029	0.00635719	0.00922268	0.00730743	0.00651265	0.00982441	0.00708919
Vitamin K-dependent protein C OS=Homo sapiens GN=PROC PE=1 SV=1	sp|P04070|PROC_HUMAN	52	0	2	2	0	3	3	0	0	3	4	2	2	3	0	4	4	2	2	4	2	0	0.0384615	0.0384615	0	0.0576923	0.0576923	0	0	0.0576923	0.0769231	0.0384615	0.0384615	0.0576923	0	0.0769231	0.0769231	0.0384615	0.0384615	0.0769231	0.0384615	0	0.000302724	0.000318024	0	0.000465189	0.000517074	0
Semenogelin-1 OS=Homo sapiens GN=SEMG1 PE=1 SV=2	sp|P04279|SEMG1_HUMAN	52	0	0	0	0	0	0	0	0	0	0	0	0	0	0	0	0	11	0	0	0	0	0	0	0	0	0	0	0	0	0	0	0	0	0	0	0	0.211538	0	0	0	0	0	0	0	0	0	0
Coagulation factor VII OS=Homo sapiens GN=F7 PE=1 SV=1	sp|P08709|FA7_HUMAN	52	0	0	2	0	0	0	0	0	0	0	0	0	0	0	0	0	0	0	0	0	0	0	0.0384615	0	0	0	0	0	0	0	0	0	0	0	0	0	0	0	0	0	0	0	0.000318024	0	0	0	0
Clusterin OS=Homo sapiens GN=CLU PE=1 SV=1	sp|P10909|CLUS_HUMAN	52	13	18	22	18	20	19	20	15	19	23	18	21	28	21	31	26	23	31	21	19	0.25	0.346154	0.423077	0.346154	0.384615	0.365385	0.384615	0.288462	0.365385	0.442308	0.346154	0.403846	0.538462	0.403846	0.596154	0.5	0.442308	0.596154	0.403846	0.365385	0.0018001	0.00272451	0.00349826	0.0029894	0.00310126	0.0032748	0.00315075
Carboxypeptidase N catalytic chain OS=Homo sapiens GN=CPN1 PE=1 SV=1	sp|P15169|CBPN_HUMAN	52	2	4	5	2	5	6	3	4	5	4	4	6	5	4	5	6	2	6	0	2	0.0384615	0.0769231	0.0961538	0.0384615	0.0961538	0.115385	0.0576923	0.0769231	0.0961538	0.0769231	0.0769231	0.115385	0.0961538	0.0769231	0.0961538	0.115385	0.0384615	0.115385	0	0.0384615	0.000276938	0.000605447	0.000795059	0.000332156	0.000775315	0.00103415	0.000472613
BPI fold-containing family B member 1 OS=Homo sapiens GN=BPIFB1 PE=1 SV=1	sp|Q8TDL5|BPIB1_HUMAN	52	18	0	0	0	0	0	0	0	0	0	0	0	0	0	0	0	0	0	0	0	0.346154	0	0	0	0	0	0	0	0	0	0	0	0	0	0	0	0	0	0	0	0.00249244	0	0	0	0	0	0
Properdin OS=Homo sapiens GN=CFP PE=1 SV=2	sp|P27918|PROP_HUMAN	51	0	2	0	0	0	0	0	0	0	0	0	3	0	0	0	0	5	4	4	4	0	0.0392157	0	0	0	0	0	0	0	0	0	0.0588235	0	0	0	0	0.0980392	0.0784314	0.0784314	0.0784314	0	0.000308659	0	0	0	0	0
Protein Z-dependent protease inhibitor OS=Homo sapiens GN=SERPINA10 PE=1 SV=1	sp|Q9UK55|ZPI_HUMAN	51	0	0	0	0	0	0	0	0	2	2	0	0	2	0	0	2	0	4	2	2	0	0	0	0	0	0	0	0	0.0392157	0.0392157	0	0	0.0392157	0	0	0.0392157	0	0.0784314	0.0392157	0.0392157	0	0	0	0	0	0	0
Phosphatidylcholine-sterol acyltransferase OS=Homo sapiens GN=LCAT PE=1 SV=1	sp|P04180|LCAT_HUMAN	50	0	0	0	0	0	3	0	0	2	2	0	0	0	0	2	3	0	0	0	0	0	0	0	0	0	0.06	0	0	0.04	0.04	0	0	0	0	0.04	0.06	0	0	0	0	0	0	0	0	0	0.000537757	0
Tubulin beta chain OS=Homo sapiens GN=TUBB PE=1 SV=2	sp|P07437|TBB5_HUMAN (+4)	50	2	0	0	0	0	0	0	0	0	0	0	0	0	0	0	0	0	0	0	0	0.04	0	0	0	0	0	0	0	0	0	0	0	0	0	0	0	0	0	0	0	0.000288015	0	0	0	0	0	0
Elongation factor 1-alpha 1 OS=Homo sapiens GN=EEF1A1 PE=1 SV=1	sp|P68104|EF1A1_HUMAN (+1)	50	3	0	0	0	0	0	0	0	0	0	0	0	0	0	0	0	0	0	0	0	0.06	0	0	0	0	0	0	0	0	0	0	0	0	0	0	0	0	0	0	0	0.000432023	0	0	0	0	0	0
Tubulin alpha-1B chain OS=Homo sapiens GN=TUBA1B PE=1 SV=1	sp|P68363|TBA1B_HUMAN (+1)	50	3	0	0	0	0	0	0	0	0	0	0	0	0	0	0	0	0	0	0	0	0.06	0	0	0	0	0	0	0	0	0	0	0	0	0	0	0	0	0	0	0	0.000432023	0	0	0	0	0	0
Platelet-activating factor acetylhydrolase OS=Homo sapiens GN=PLA2G7 PE=1 SV=1	sp|Q13093|PAFA_HUMAN	50	0	0	2	0	0	0	0	0	0	0	0	0	0	0	0	2	2	0	0	0	0	0	0.04	0	0	0	0	0	0	0	0	0	0	0	0	0.04	0.04	0	0	0	0	0	0.000330745	0	0	0	0
Ig mu chain C region OS=Homo sapiens GN=IGHM PE=1 SV=3	sp|P01871|IGHM_HUMAN	49	94	82	74	101	86	69	82	80	100	60	100	102	95	103	96	103	110	175	77	109	1.91837	1.67347	1.5102	2.06122	1.7551	1.40816	1.67347	1.63265	2.04082	1.22449	2.04082	2.08163	1.93878	2.10204	1.95918	2.10204	2.2449	3.57143	1.57143	2.22449	0.013813	0.0131716	0.0124873	0.0178008	0.0141519	0.0126208	0.013709
Kallistatin OS=Homo sapiens GN=SERPINA4 PE=1 SV=3	sp|P29622|KAIN_HUMAN	49	9	8	11	10	13	12	6	7	11	10	5	14	8	9	17	12	9	15	10	8	0.183673	0.163265	0.22449	0.204082	0.265306	0.244898	0.122449	0.142857	0.22449	0.204082	0.102041	0.285714	0.163265	0.183673	0.346939	0.244898	0.183673	0.306122	0.204082	0.163265	0.00132252	0.00128503	0.00185622	0.00176246	0.00213924	0.00219493	0.0010031
Alpha-1-antichymotrypsin OS=Homo sapiens GN=SERPINA3 PE=1 SV=2	sp|P01011|AACT_HUMAN	48	33	26	27	25	25	22	33	38	26	27	39	33	44	28	25	29	20	27	17	21	0.6875	0.541667	0.5625	0.520833	0.520833	0.458333	0.6875	0.791667	0.541667	0.5625	0.8125	0.6875	0.916667	0.583333	0.520833	0.604167	0.416667	0.5625	0.354167	0.4375	0.00495026	0.00426336	0.0046511	0.00449794	0.00419962	0.00410787	0.00563197
Transcobalamin-1 OS=Homo sapiens GN=TCN1 PE=1 SV=2	sp|P20061|TCO1_HUMAN	48	4	0	0	0	0	0	0	0	0	0	0	0	0	0	0	0	0	0	0	0	0.0833333	0	0	0	0	0	0	0	0	0	0	0	0	0	0	0	0	0	0	0	0.000600032	0	0	0	0	0	0
Procollagen C-endopeptidase enhancer 1 OS=Homo sapiens GN=PCOLCE PE=1 SV=2	sp|Q15113|PCOC1_HUMAN	48	0	0	2	0	2	0	0	0	0	0	0	0	0	0	0	0	0	3	0	0	0	0	0.0416667	0	0.0416667	0	0	0	0	0	0	0	0	0	0	0	0	0.0625	0	0	0	0	0.000344526	0	0.00033597	0	0
Carboxypeptidase B2 OS=Homo sapiens GN=CPB2 PE=1 SV=2	sp|Q96IY4|CBPB2_HUMAN	48	5	3	7	5	4	3	4	2	5	10	6	5	5	4	7	7	4	7	4	3	0.104167	0.0625	0.145833	0.104167	0.0833333	0.0625	0.0833333	0.0416667	0.104167	0.208333	0.125	0.104167	0.104167	0.0833333	0.145833	0.145833	0.0833333	0.145833	0.0833333	0.0625	0.00075004	0.000491926	0.00120584	0.000899589	0.00067194	0.000560164	0.000682663
Alpha-1-antitrypsin OS=Homo sapiens GN=SERPINA1 PE=1 SV=3	sp|P01009|A1AT_HUMAN	47	61	49	74	62	49	87	79	87	50	65	85	65	97	76	64	69	64	85	62	46	1.29787	1.04255	1.57447	1.31915	1.04255	1.85106	1.68085	1.85106	1.06383	1.38298	1.80851	1.38298	2.06383	1.61702	1.3617	1.46809	1.3617	1.80851	1.31915	0.978723	0.00934518	0.00820574	0.0130187	0.0113922	0.0084064	0.0165904	0.0137695
Alpha-enolase OS=Homo sapiens GN=ENO1 PE=1 SV=2	sp|P06733|ENOA_HUMAN	47	4	0	0	0	0	0	0	0	0	0	0	0	0	0	0	0	0	0	0	0	0.0851064	0	0	0	0	0	0	0	0	0	0	0	0	0	0	0	0	0	0	0	0.000612799	0	0	0	0	0	0
Platelet-activating factor acetylhydrolase IB subunit alpha OS=Homo sapiens GN=PAFAH1B1 PE=1 SV=2	sp|P43034|LIS1_HUMAN	47	0	0	0	0	0	0	0	0	0	0	0	0	0	0	0	0	6	0	0	0	0	0	0	0	0	0	0	0	0	0	0	0	0	0	0	0	0.12766	0	0	0	0	0	0	0	0	0	0
Plasma serine protease inhibitor OS=Homo sapiens GN=SERPINA5 PE=1 SV=3	sp|P05154|IPSP_HUMAN	46	7	8	10	11	9	6	6	4	9	10	6	10	8	8	14	10	7	8	8	4	0.152174	0.173913	0.217391	0.23913	0.195652	0.130435	0.130435	0.0869565	0.195652	0.217391	0.130435	0.217391	0.173913	0.173913	0.304348	0.217391	0.152174	0.173913	0.173913	0.0869565	0.00109571	0.00136884	0.00179752	0.00206514	0.0015776	0.00116904	0.00106852
Thyroxine-binding globulin OS=Homo sapiens GN=SERPINA7 PE=1 SV=2	sp|P05543|THBG_HUMAN	46	3	2	3	3	2	6	2	3	2	3	4	3	2	3	4	5	3	4	0	3	0.0652174	0.0434783	0.0652174	0.0652174	0.0434783	0.130435	0.0434783	0.0652174	0.0434783	0.0652174	0.0869565	0.0652174	0.0434783	0.0652174	0.0869565	0.108696	0.0652174	0.0869565	0	0.0652174	0.00046959	0.000342209	0.000539257	0.000563221	0.000350577	0.00116904	0.000356172
Pigment epithelium-derived factor OS=Homo sapiens GN=SERPINF1 PE=1 SV=4	sp|P36955|PEDF_HUMAN	46	6	5	10	9	8	8	4	7	6	7	7	8	10	8	7	9	8	9	4	8	0.130435	0.108696	0.217391	0.195652	0.173913	0.173913	0.0869565	0.152174	0.130435	0.152174	0.152174	0.173913	0.217391	0.173913	0.152174	0.195652	0.173913	0.195652	0.0869565	0.173913	0.00093918	0.000855523	0.00179752	0.00168966	0.00140231	0.00155872	0.000712344
Serpin B12 OS=Homo sapiens GN=SERPINB12 PE=1 SV=1	sp|Q96P63|SPB12_HUMAN	46	0	0	0	0	0	0	0	0	0	0	0	0	0	0	0	0	3	0	0	0	0	0	0	0	0	0	0	0	0	0	0	0	0	0	0	0	0.0652174	0	0	0	0	0	0	0	0	0	0
Adipocyte plasma membrane-associated protein OS=Homo sapiens GN=APMAP PE=1 SV=2	sp|Q9HDC9|APMAP_HUMAN	46	0	0	0	0	0	0	0	0	0	0	0	0	0	0	0	0	0	2	0	0	0	0	0	0	0	0	0	0	0	0	0	0	0	0	0	0	0	0.0434783	0	0	0	0	0	0	0	0	0
Haptoglobin OS=Homo sapiens GN=HP PE=1 SV=1	sp|P00738|HPT_HUMAN	45	65	57	109	79	58	74	102	133	84	78	94	108	133	92	86	78	70	132	66	81	1.44444	1.26667	2.42222	1.75556	1.28889	1.64444	2.26667	2.95556	1.86667	1.73333	2.08889	2.4	2.95556	2.04444	1.91111	1.73333	1.55556	2.93333	1.46667	1.8	0.0104006	0.0099697	0.0200284	0.0151611	0.0103927	0.0147385	0.0185684
Apolipoprotein A-IV OS=Homo sapiens GN=APOA4 PE=1 SV=3	sp|P06727|APOA4_HUMAN	45	24	30	41	32	39	27	23	26	26	24	28	31	31	32	39	38	25	30	22	29	0.533333	0.666667	0.911111	0.711111	0.866667	0.6	0.511111	0.577778	0.577778	0.533333	0.622222	0.688889	0.688889	0.711111	0.866667	0.844444	0.555556	0.666667	0.488889	0.644444	0.0038402	0.00524721	0.00753363	0.00614119	0.00698817	0.00537757	0.004187
Cathepsin D OS=Homo sapiens GN=CTSD PE=1 SV=1	sp|P07339|CATD_HUMAN	45	3	0	0	0	0	0	0	0	0	0	0	0	0	0	0	0	0	0	0	0	0.0666667	0	0	0	0	0	0	0	0	0	0	0	0	0	0	0	0	0	0	0	0.000480025	0	0	0	0	0	0
Corticosteroid-binding globulin OS=Homo sapiens GN=SERPINA6 PE=1 SV=1	sp|P08185|CBG_HUMAN	45	0	0	4	2	0	4	0	3	2	0	0	0	4	2	4	2	2	3	3	0	0	0	0.0888889	0.0444444	0	0.0888889	0	0.0666667	0.0444444	0	0	0	0.0888889	0.0444444	0.0888889	0.0444444	0.0444444	0.0666667	0.0666667	0	0	0	0.000734988	0.000383825	0	0.000796677	0
Vitamin K-dependent protein Z OS=Homo sapiens GN=PROZ PE=1 SV=2	sp|P22891|PROZ_HUMAN	45	0	0	0	0	0	0	0	0	0	0	0	0	0	0	0	0	0	3	2	0	0	0	0	0	0	0	0	0	0	0	0	0	0	0	0	0	0	0.0666667	0.0444444	0	0	0	0	0	0	0	0
Serpin B3 OS=Homo sapiens GN=SERPINB3 PE=1 SV=2	sp|P29508|SPB3_HUMAN	45	10	0	0	0	0	0	0	0	0	0	0	0	0	0	0	0	0	0	0	0	0.222222	0	0	0	0	0	0	0	0	0	0	0	0	0	0	0	0	0	0	0	0.00160008	0	0	0	0	0	0
Apolipoprotein L1 OS=Homo sapiens GN=APOL1 PE=1 SV=5	sp|O14791|APOL1_HUMAN	44	4	7	4	8	12	17	7	7	12	7	15	5	13	8	12	13	10	13	4	5	0.0909091	0.159091	0.0909091	0.181818	0.272727	0.386364	0.159091	0.159091	0.272727	0.159091	0.340909	0.113636	0.295455	0.181818	0.272727	0.295455	0.227273	0.295455	0.0909091	0.113636	0.00065458	0.00125217	0.000751692	0.00157019	0.00219908	0.00346283	0.00130327
Sex hormone-binding globulin OS=Homo sapiens GN=SHBG PE=1 SV=2	sp|P04278|SHBG_HUMAN	44	3	4	2	5	2	5	3	3	3	5	3	0	5	2	6	5	0	3	0	0	0.0681818	0.0909091	0.0454545	0.113636	0.0454545	0.113636	0.0681818	0.0681818	0.0681818	0.113636	0.0681818	0	0.113636	0.0454545	0.136364	0.113636	0	0.0681818	0	0	0.000490935	0.000715528	0.000375846	0.00098137	0.000366513	0.00101848	0.000558542
Short-chain specific acyl-CoA dehydrogenase, mitochondrial OS=Homo sapiens GN=ACADS PE=1 SV=1	sp|P16219|ACADS_HUMAN	44	0	0	0	0	0	0	0	0	0	0	0	0	0	0	0	0	0	5	0	0	0	0	0	0	0	0	0	0	0	0	0	0	0	0	0	0	0	0.113636	0	0	0	0	0	0	0	0	0
Ig mu heavy chain disease protein OS=Homo sapiens PE=1 SV=1	sp|P04220|MUCB_HUMAN	43	0	0	0	0	45	37	0	0	0	0	0	0	0	0	48	54	68	101	46	62	0	0	0	0	1.04651	0.860465	0	0	0	0	0	0	0	0	1.11628	1.25581	1.5814	2.34884	1.06977	1.44186	0	0	0	0	0.00843831	0.00771202	0
Leukocyte elastase inhibitor OS=Homo sapiens GN=SERPINB1 PE=1 SV=1	sp|P30740|ILEU_HUMAN	43	4	0	0	0	0	0	0	0	0	0	0	0	0	0	0	0	0	0	0	0	0.0930233	0	0	0	0	0	0	0	0	0	0	0	0	0	0	0	0	0	0	0	0.000669803	0	0	0	0	0	0
Selenoprotein P OS=Homo sapiens GN=SEPP1 PE=1 SV=3	sp|P49908|SEPP1_HUMAN	43	2	0	0	0	4	2	0	0	0	0	2	0	0	2	2	0	0	3	2	2	0.0465116	0	0	0	0.0930233	0.0465116	0	0	0	0	0.0465116	0	0	0.0465116	0.0465116	0	0	0.0697674	0.0465116	0.0465116	0.000334902	0	0	0	0.000750072	0.000416866	0
Mitogen-activated protein kinase 13 OS=Homo sapiens GN=MAPK13 PE=1 SV=1	sp|O15264|MK13_HUMAN	42	0	0	0	0	0	0	0	0	0	0	0	0	0	0	0	0	0	4	0	0	0	0	0	0	0	0	0	0	0	0	0	0	0	0	0	0	0	0.0952381	0	0	0	0	0	0	0	0	0
Ig delta chain C region OS=Homo sapiens GN=IGHD PE=1 SV=2	sp|P01880|IGHD_HUMAN	42	45	15	12	2	4	12	17	3	2	6	0	4	13	54	5	0	3	2	0	11	1.07143	0.357143	0.285714	0.047619	0.0952381	0.285714	0.404762	0.0714286	0.047619	0.142857	0	0.0952381	0.309524	1.28571	0.119048	0	0.0714286	0.047619	0	0.261905	0.0077147	0.002811	0.00236246	0.000411241	0.000767931	0.00256075	0.00331579
Pulmonary surfactant-associated protein B OS=Homo sapiens GN=SFTPB PE=1 SV=3	sp|P07988|PSPB_HUMAN	42	0	0	0	0	0	0	0	0	0	0	0	0	2	0	0	0	0	0	0	0	0	0	0	0	0	0	0	0	0	0	0	0	0.047619	0	0	0	0	0	0	0	0	0	0	0	0	0	0
Actin, cytoplasmic 1 OS=Homo sapiens GN=ACTB PE=1 SV=1	sp|P60709|ACTB_HUMAN	42	25	7	4	3	5	3	11	3	3	4	5	7	4	0	6	10	10	4	6	3	0.595238	0.166667	0.0952381	0.0714286	0.119048	0.0714286	0.261905	0.0714286	0.0714286	0.0952381	0.119048	0.166667	0.0952381	0	0.142857	0.238095	0.238095	0.0952381	0.142857	0.0714286	0.00428594	0.0013118	0.000787487	0.000616861	0.000959914	0.000640187	0.00214551
Fetuin-B OS=Homo sapiens GN=FETUB PE=1 SV=2	sp|Q9UGM5|FETUB_HUMAN	42	0	0	2	0	0	2	0	0	2	2	0	2	2	0	0	2	0	0	3	0	0	0	0.047619	0	0	0.047619	0	0	0.047619	0.047619	0	0.047619	0.047619	0	0	0.047619	0	0	0.0714286	0	0	0	0.000393744	0	0	0.000426791	0
Ig gamma-3 chain C region OS=Homo sapiens GN=IGHG3 PE=1 SV=2	sp|P01860|IGHG3_HUMAN	41	189	181	181	162	172	145	149	168	140	171	145	150	148	175	157	153	254	193	284	232	4.60976	4.41463	4.41463	3.95122	4.19512	3.53659	3.63415	4.09756	3.41463	4.17073	3.53659	3.65854	3.60976	4.26829	3.82927	3.73171	6.19512	4.70732	6.92683	5.65854	0.033192	0.0347468	0.0365029	0.0341229	0.0338264	0.0316971	0.0297708
Mitogen-activated protein kinase 14 OS=Homo sapiens GN=MAPK14 PE=1 SV=3	sp|Q16539|MK14_HUMAN	41	0	0	0	0	0	0	0	0	0	0	0	0	0	0	0	0	0	6	0	0	0	0	0	0	0	0	0	0	0	0	0	0	0	0	0	0	0	0.146341	0	0	0	0	0	0	0	0	0
Monocyte differentiation antigen CD14 OS=Homo sapiens GN=CD14 PE=1 SV=2	sp|P08571|CD14_HUMAN	40	0	0	0	0	0	0	0	3	0	2	4	0	3	0	0	0	0	2	0	2	0	0	0	0	0	0	0	0.075	0	0.05	0.1	0	0.075	0	0	0	0	0.05	0	0.05	0	0	0	0	0	0	0
Serum paraoxonase/arylesterase 1 OS=Homo sapiens GN=PON1 PE=1 SV=3	sp|P27169|PON1_HUMAN	40	9	14	15	9	15	11	11	14	13	17	12	12	18	16	19	18	15	21	16	14	0.225	0.35	0.375	0.225	0.375	0.275	0.275	0.35	0.325	0.425	0.3	0.3	0.45	0.4	0.475	0.45	0.375	0.525	0.4	0.35	0.00162009	0.00275478	0.00310073	0.00194311	0.00302373	0.00246472	0.00225279
Haptoglobin-related protein OS=Homo sapiens GN=HPR PE=1 SV=2	sp|P00739|HPTR_HUMAN	39	42	38	64	46	42	54	54	74	62	47	67	68	87	59	59	56	50	74	46	54	1.07692	0.974359	1.64103	1.17949	1.07692	1.38462	1.38462	1.89744	1.58974	1.20513	1.71795	1.74359	2.23077	1.51282	1.51282	1.4359	1.28205	1.89744	1.17949	1.38462	0.00775426	0.007669	0.013569	0.0101861	0.00868353	0.0124098	0.0113427
Protein AMBP OS=Homo sapiens GN=AMBP PE=1 SV=1	sp|P02760|AMBP_HUMAN	39	24	26	23	24	26	21	21	21	24	28	28	25	32	28	27	25	26	35	17	25	0.615385	0.666667	0.589744	0.615385	0.666667	0.538462	0.538462	0.538462	0.615385	0.717949	0.717949	0.641026	0.820513	0.717949	0.692308	0.641026	0.666667	0.897436	0.435897	0.641026	0.004431	0.00524721	0.00487636	0.00531449	0.00537552	0.00482602	0.00441105
Alpha-2-HS-glycoprotein OS=Homo sapiens GN=AHSG PE=1 SV=1	sp|P02765|FETUA_HUMAN	39	4	4	8	7	5	13	8	3	7	7	5	7	8	8	9	10	3	9	8	9	0.102564	0.102564	0.205128	0.179487	0.128205	0.333333	0.205128	0.0769231	0.179487	0.179487	0.128205	0.179487	0.205128	0.205128	0.230769	0.25641	0.0769231	0.230769	0.205128	0.230769	0.000738501	0.000807263	0.00169613	0.00155006	0.00103375	0.00298754	0.0016804
Annexin A1 OS=Homo sapiens GN=ANXA1 PE=1 SV=2	sp|P04083|ANXA1_HUMAN	39	14	0	0	0	0	0	0	0	0	0	0	0	0	0	0	0	0	0	0	0	0.358974	0	0	0	0	0	0	0	0	0	0	0	0	0	0	0	0	0	0	0	0.00258475	0	0	0	0	0	0
Annexin A2 OS=Homo sapiens GN=ANXA2 PE=1 SV=2	sp|P07355|ANXA2_HUMAN	39	9	0	0	0	0	0	0	0	0	0	0	0	0	0	0	0	6	0	0	0	0.230769	0	0	0	0	0	0	0	0	0	0	0	0	0	0	0	0.153846	0	0	0	0.00166163	0	0	0	0	0	0
Stomatin-like protein 2, mitochondrial OS=Homo sapiens GN=STOML2 PE=1 SV=1	sp|Q9UJZ1|STML2_HUMAN	39	0	0	0	0	0	0	0	0	0	0	0	0	0	0	0	0	0	2	0	0	0	0	0	0	0	0	0	0	0	0	0	0	0	0	0	0	0	0.0512821	0	0	0	0	0	0	0	0	0
CD5 antigen-like OS=Homo sapiens GN=CD5L PE=1 SV=1	sp|O43866|CD5L_HUMAN	38	22	15	19	19	19	17	17	17	22	10	20	19	18	18	18	18	24	21	18	21	0.578947	0.394737	0.5	0.5	0.5	0.447368	0.447368	0.447368	0.578947	0.263158	0.526316	0.5	0.473684	0.473684	0.473684	0.473684	0.631579	0.552632	0.473684	0.552632	0.00416864	0.0031069	0.00413431	0.00431803	0.00403164	0.00400959	0.00366482
Ig alpha-1 chain C region OS=Homo sapiens GN=IGHA1 PE=1 SV=2	sp|P01876|IGHA1_HUMAN	38	70	52	68	60	57	48	55	77	42	78	54	56	62	74	54	63	80	87	48	95	1.84211	1.36842	1.78947	1.57895	1.5	1.26316	1.44737	2.02632	1.10526	2.05263	1.42105	1.47368	1.63158	1.94737	1.42105	1.65789	2.10526	2.28947	1.26316	2.5	0.0132639	0.0107706	0.0147965	0.0136359	0.0120949	0.0113212	0.0118568
Beta-2-glycoprotein 1 OS=Homo sapiens GN=APOH PE=1 SV=3	sp|P02749|APOH_HUMAN	38	20	16	25	16	22	18	17	22	20	19	21	16	25	24	24	23	30	32	24	23	0.526316	0.421053	0.657895	0.421053	0.578947	0.473684	0.447368	0.578947	0.526316	0.5	0.552632	0.421053	0.657895	0.631579	0.631579	0.605263	0.789474	0.842105	0.631579	0.605263	0.00378967	0.00331403	0.00543988	0.00363623	0.00466821	0.00424545	0.00366482
Leucine-rich alpha-2-glycoprotein OS=Homo sapiens GN=LRG1 PE=1 SV=2	sp|P02750|A2GL_HUMAN	38	7	3	8	7	2	6	7	10	5	4	9	6	9	3	2	2	3	8	3	4	0.184211	0.0789474	0.210526	0.184211	0.0526316	0.157895	0.184211	0.263158	0.131579	0.105263	0.236842	0.157895	0.236842	0.0789474	0.0526316	0.0526316	0.0789474	0.210526	0.0789474	0.105263	0.00132639	0.00062138	0.00174076	0.00159085	0.000424383	0.00141515	0.00150904
Lumican OS=Homo sapiens GN=LUM PE=1 SV=2	sp|P51884|LUM_HUMAN	38	4	4	3	5	0	9	2	5	0	3	4	7	7	6	7	6	2	3	4	0	0.105263	0.105263	0.0789474	0.131579	0	0.236842	0.0526316	0.131579	0	0.0789474	0.105263	0.184211	0.184211	0.157895	0.184211	0.157895	0.0526316	0.0789474	0.105263	0	0.000757935	0.000828507	0.000652785	0.00113632	0	0.00212273	0.000431156
Complement factor H-related protein 1 OS=Homo sapiens GN=CFHR1 PE=1 SV=2	sp|Q03591|FHR1_HUMAN	38	20	24	22	23	25	22	21	22	24	19	22	26	0	27	32	27	21	22	17	17	0.526316	0.631579	0.578947	0.605263	0.657895	0.578947	0.552632	0.578947	0.631579	0.5	0.578947	0.684211	0	0.710526	0.842105	0.710526	0.552632	0.578947	0.447368	0.447368	0.00378967	0.00497104	0.00478709	0.00522709	0.00530479	0.00518888	0.00452713
UPF0762 protein C6orf58 OS=Homo sapiens GN=C6orf58 PE=1 SV=2	sp|Q6P5S2|CF058_HUMAN	38	10	0	0	0	0	0	0	0	0	0	0	0	0	0	0	0	0	0	0	0	0.263158	0	0	0	0	0	0	0	0	0	0	0	0	0	0	0	0	0	0	0	0.00189484	0	0	0	0	0	0
L-lactate dehydrogenase A chain OS=Homo sapiens GN=LDHA PE=1 SV=2	sp|P00338|LDHA_HUMAN	37	3	0	0	0	0	0	0	0	0	0	0	0	0	0	0	0	0	0	0	0	0.0810811	0	0	0	0	0	0	0	0	0	0	0	0	0	0	0	0	0	0	0	0.000583815	0	0	0	0	0	0
Ig alpha-2 chain C region OS=Homo sapiens GN=IGHA2 PE=1 SV=3	sp|P01877|IGHA2_HUMAN	37	52	35	45	41	36	32	42	56	28	60	36	37	44	55	36	45	51	73	33	69	1.40541	0.945946	1.21622	1.10811	0.972973	0.864865	1.13514	1.51351	0.756757	1.62162	0.972973	1	1.18919	1.48649	0.972973	1.21622	1.37838	1.97297	0.891892	1.86486	0.0101195	0.00744536	0.0100564	0.00956968	0.00784535	0.00775145	0.00929898
Complement factor H-related protein 3 OS=Homo sapiens GN=CFHR3 PE=1 SV=2	sp|Q02985|FHR3_HUMAN	37	0	11	0	0	0	0	0	0	0	0	0	0	0	0	0	0	0	8	0	0	0	0.297297	0	0	0	0	0	0	0	0	0	0	0	0	0	0	0	0.216216	0	0	0	0.00233997	0	0	0	0	0
Ig gamma-1 chain C region OS=Homo sapiens GN=IGHG1 PE=1 SV=1	sp|P01857|IGHG1_HUMAN	36	231	228	213	158	215	205	192	182	151	201	258	175	224	208	237	217	439	298	620	428	6.41667	6.33333	5.91667	4.38889	5.97222	5.69444	5.33333	5.05556	4.19444	5.58333	7.16667	4.86111	6.22222	5.77778	6.58333	6.02778	12.1944	8.27778	17.2222	11.8889	0.0462025	0.0498485	0.0489226	0.0379027	0.0481557	0.0510371	0.0436904
Ig gamma-2 chain C region OS=Homo sapiens GN=IGHG2 PE=1 SV=2	sp|P01859|IGHG2_HUMAN	36	177	191	174	171	192	147	180	175	151	148	141	166	146	172	155	173	309	192	269	328	4.91667	5.30556	4.83333	4.75	5.33333	4.08333	5	4.86111	4.19444	4.11111	3.91667	4.61111	4.05556	4.77778	4.30556	4.80556	8.58333	5.33333	7.47222	9.11111	0.0354019	0.041759	0.039965	0.0410213	0.0430041	0.0365974	0.0409598
Ig gamma-4 chain C region OS=Homo sapiens GN=IGHG4 PE=1 SV=1	sp|P01861|IGHG4_HUMAN	36	97	73	72	72	85	58	94	71	60	60	57	62	0	93	0	51	192	86	168	125	2.69444	2.02778	2	2	2.36111	1.61111	2.61111	1.97222	1.66667	1.66667	1.58333	1.72222	0	2.58333	0	1.41667	5.33333	2.38889	4.66667	3.47222	0.019401	0.0159603	0.0165372	0.0172721	0.0190383	0.0144398	0.0213901
Apolipoprotein E OS=Homo sapiens GN=APOE PE=1 SV=1	sp|P02649|APOE_HUMAN	36	22	28	27	21	29	26	27	23	30	29	21	24	43	32	45	41	21	40	26	33	0.611111	0.777778	0.75	0.583333	0.805556	0.722222	0.75	0.638889	0.833333	0.805556	0.583333	0.666667	1.19444	0.888889	1.25	1.13889	0.583333	1.11111	0.722222	0.916667	0.00440023	0.00612174	0.00620146	0.0050377	0.00649542	0.006473	0.00614397
Glyceraldehyde-3-phosphate dehydrogenase OS=Homo sapiens GN=GAPDH PE=1 SV=3	sp|P04406|G3P_HUMAN	36	8	0	0	0	0	0	0	0	0	0	0	0	0	0	0	0	6	0	0	0	0.222222	0	0	0	0	0	0	0	0	0	0	0	0	0	0	0	0.166667	0	0	0	0.00160008	0	0	0	0	0	0
Fibrinogen-like protein 1 OS=Homo sapiens GN=FGL1 PE=1 SV=3	sp|Q08830|FGL1_HUMAN	36	0	0	0	0	0	0	0	0	0	0	0	0	2	0	0	0	0	0	0	0	0	0	0	0	0	0	0	0	0	0	0	0	0.0555556	0	0	0	0	0	0	0	0	0	0	0	0	0	0
Intelectin-1 OS=Homo sapiens GN=ITLN1 PE=1 SV=1	sp|Q8WWA0|ITLN1_HUMAN	35	4	0	0	0	0	0	0	0	0	0	0	0	0	0	0	0	0	0	0	0	0.114286	0	0	0	0	0	0	0	0	0	0	0	0	0	0	0	0	0	0	0	0.000822901	0	0	0	0	0	0
Leucine-rich repeat-containing protein 59 OS=Homo sapiens GN=LRRC59 PE=1 SV=1	sp|Q96AG4|LRC59_HUMAN	35	0	0	0	0	0	0	0	0	0	0	0	0	0	0	0	0	0	4	0	0	0	0	0	0	0	0	0	0	0	0	0	0	0	0	0	0	0	0.114286	0	0	0	0	0	0	0	0	0
Zinc-alpha-2-glycoprotein OS=Homo sapiens GN=AZGP1 PE=1 SV=2	sp|P25311|ZA2G_HUMAN	34	5	0	2	0	2	0	0	4	0	0	4	0	5	0	0	0	0	3	2	2	0.147059	0	0.0588235	0	0.0588235	0	0	0.117647	0	0	0.117647	0	0.147059	0	0	0	0	0.0882353	0.0588235	0.0588235	0.00105888	0	0.000486389	0	0.00047431	0	0
Ficolin-2 OS=Homo sapiens GN=FCN2 PE=1 SV=2	sp|Q15485|FCN2_HUMAN	34	0	7	0	0	5	0	0	0	2	4	0	4	2	2	3	4	0	0	0	0	0	0.205882	0	0	0.147059	0	0	0	0.0588235	0.117647	0	0.117647	0.0588235	0.0588235	0.0882353	0.117647	0	0	0	0	0	0.00162046	0	0	0.00118578	0	0
Ficolin-3 OS=Homo sapiens GN=FCN3 PE=1 SV=2	sp|O75636|FCN3_HUMAN	33	11	11	11	13	11	11	11	9	12	13	8	8	8	9	11	11	8	8	11	8	0.333333	0.333333	0.333333	0.393939	0.333333	0.333333	0.333333	0.272727	0.363636	0.393939	0.242424	0.242424	0.242424	0.272727	0.333333	0.333333	0.242424	0.242424	0.333333	0.242424	0.00240013	0.0026236	0.0027562	0.00340208	0.00268776	0.00298754	0.00273065
Insulin-like growth factor-binding protein 3 OS=Homo sapiens GN=IGFBP3 PE=1 SV=2	sp|P17936|IBP3_HUMAN	32	0	0	0	0	0	2	0	0	0	0	0	0	0	0	0	0	0	0	0	0	0	0	0	0	0	0.0625	0	0	0	0	0	0	0	0	0	0	0	0	0	0	0	0	0	0	0	0.000560164	0
Apolipoprotein A-I OS=Homo sapiens GN=APOA1 PE=1 SV=1	sp|P02647|APOA1_HUMAN	31	72	100	93	84	91	75	83	88	98	88	81	81	102	89	102	79	80	112	87	96	2.32258	3.22581	3	2.70968	2.93548	2.41935	2.67742	2.83871	3.16129	2.83871	2.6129	2.6129	3.29032	2.87097	3.29032	2.54839	2.58065	3.6129	2.80645	3.09677	0.0167235	0.0253897	0.0248058	0.0234009	0.0236696	0.0216838	0.0219333
Complement factor H-related protein 2 OS=Homo sapiens GN=CFHR2 PE=1 SV=1	sp|P36980|FHR2_HUMAN	31	9	14	12	0	15	0	15	16	13	11	12	12	0	13	16	13	7	11	10	9	0.290323	0.451613	0.387097	0	0.483871	0	0.483871	0.516129	0.419355	0.354839	0.387097	0.387097	0	0.419355	0.516129	0.419355	0.225806	0.354839	0.322581	0.290323	0.00209043	0.00355456	0.00320075	0	0.00390159	0	0.00396385
F-box only protein 50 OS=Homo sapiens GN=NCCRP1 PE=1 SV=1	sp|Q6ZVX7|FBX50_HUMAN	31	0	0	0	0	0	0	0	0	0	0	0	0	0	0	0	0	4	0	0	0	0	0	0	0	0	0	0	0	0	0	0	0	0	0	0	0	0.129032	0	0	0	0	0	0	0	0	0	0
Carbonic anhydrase 1 OS=Homo sapiens GN=CA1 PE=1 SV=2	sp|P00915|CAH1_HUMAN	29	0	2	2	0	2	0	3	2	0	0	0	0	2	4	0	0	0	0	0	0	0	0.0689655	0.0689655	0	0.0689655	0	0.103448	0.0689655	0	0	0	0	0.0689655	0.137931	0	0	0	0	0	0	0	0.000542815	0.000570249	0	0.000556088	0	0.000847444
Cathepsin G OS=Homo sapiens GN=CTSG PE=1 SV=2	sp|P08311|CATG_HUMAN	29	3	0	0	0	0	0	0	0	0	0	0	0	0	0	0	0	0	0	0	0	0.103448	0	0	0	0	0	0	0	0	0	0	0	0	0	0	0	0	0	0	0	0.000744867	0	0	0	0	0	0
Collectin-11 OS=Homo sapiens GN=COLEC11 PE=1 SV=1	sp|Q9BWP8|COL11_HUMAN	29	0	0	0	0	0	0	0	0	0	0	0	0	0	0	0	0	0	0	2	0	0	0	0	0	0	0	0	0	0	0	0	0	0	0	0	0	0	0	0.0689655	0	0	0	0	0	0	0	0
C4b-binding protein beta chain OS=Homo sapiens GN=C4BPB PE=1 SV=1	sp|P20851|C4BPB_HUMAN	28	6	5	4	7	5	5	5	5	3	8	5	5	6	5	5	6	5	6	6	6	0.214286	0.178571	0.142857	0.25	0.178571	0.178571	0.178571	0.178571	0.107143	0.285714	0.178571	0.178571	0.214286	0.178571	0.178571	0.214286	0.178571	0.214286	0.214286	0.214286	0.00154294	0.0014055	0.00118123	0.00215901	0.00143987	0.00160047	0.00146285
Caspase-14 OS=Homo sapiens GN=CASP14 PE=1 SV=2	sp|P31944|CASPE_HUMAN	28	2	0	0	0	0	0	0	0	0	0	0	0	0	0	0	0	0	0	0	0	0.0714286	0	0	0	0	0	0	0	0	0	0	0	0	0	0	0	0	0	0	0	0.000514313	0	0	0	0	0	0
Cysteine-rich secretory protein 3 OS=Homo sapiens GN=CRISP3 PE=1 SV=1	sp|P54108|CRIS3_HUMAN	28	2	0	0	0	0	0	0	0	0	0	0	0	0	0	0	0	0	0	0	0	0.0714286	0	0	0	0	0	0	0	0	0	0	0	0	0	0	0	0	0	0	0	0.000514313	0	0	0	0	0	0
14-3-3 protein zeta/delta OS=Homo sapiens GN=YWHAZ PE=1 SV=1	sp|P63104|1433Z_HUMAN	28	3	0	0	0	0	0	0	0	0	0	0	0	0	0	0	0	0	0	0	0	0.107143	0	0	0	0	0	0	0	0	0	0	0	0	0	0	0	0	0	0	0	0.00077147	0	0	0	0	0	0
Complement factor D OS=Homo sapiens GN=CFD PE=1 SV=5	sp|P00746|CFAD_HUMAN	27	0	0	0	3	0	0	0	0	0	0	0	0	0	4	0	0	0	0	0	0	0	0	0	0.111111	0	0	0	0	0	0	0	0	0	0.148148	0	0	0	0	0	0	0	0	0	0.000959562	0	0	0
Complement C1q subcomponent subunit B OS=Homo sapiens GN=C1QB PE=1 SV=3	sp|P02746|C1QB_HUMAN	27	15	15	11	10	12	10	13	13	15	17	9	18	20	17	21	18	19	15	16	18	0.555556	0.555556	0.407407	0.37037	0.444444	0.37037	0.481481	0.481481	0.555556	0.62963	0.333333	0.666667	0.740741	0.62963	0.777778	0.666667	0.703704	0.555556	0.592593	0.666667	0.00400021	0.00437267	0.00336869	0.00319854	0.00358368	0.00331949	0.00394428
Azurocidin OS=Homo sapiens GN=AZU1 PE=1 SV=3	sp|P20160|CAP7_HUMAN	27	2	0	0	0	0	0	0	0	0	0	0	0	0	0	0	0	0	0	0	0	0.0740741	0	0	0	0	0	0	0	0	0	0	0	0	0	0	0	0	0	0	0	0.000533362	0	0	0	0	0	0
BPI fold-containing family A member 1 OS=Homo sapiens GN=BPIFA1 PE=1 SV=1	sp|Q9NP55|BPIA1_HUMAN	27	15	0	0	0	0	0	0	0	0	0	0	0	0	0	0	0	0	0	0	0	0.555556	0	0	0	0	0	0	0	0	0	0	0	0	0	0	0	0	0	0	0	0.00400021	0	0	0	0	0	0
Complement C1q subcomponent subunit A OS=Homo sapiens GN=C1QA PE=1 SV=2	sp|P02745|C1QA_HUMAN	26	7	7	6	6	9	4	5	5	6	5	5	5	7	6	6	8	8	7	7	4	0.269231	0.269231	0.230769	0.230769	0.346154	0.153846	0.192308	0.192308	0.230769	0.192308	0.192308	0.192308	0.269231	0.230769	0.230769	0.307692	0.307692	0.269231	0.269231	0.153846	0.00193856	0.00211906	0.00190814	0.00199294	0.00279113	0.00137886	0.00157538
Complement C1q subcomponent subunit C OS=Homo sapiens GN=C1QC PE=1 SV=3	sp|P02747|C1QC_HUMAN	26	15	16	12	10	16	13	13	10	16	17	9	15	14	13	17	14	16	16	18	14	0.576923	0.615385	0.461538	0.384615	0.615385	0.5	0.5	0.384615	0.615385	0.653846	0.346154	0.576923	0.538462	0.5	0.653846	0.538462	0.615385	0.615385	0.692308	0.538462	0.00415407	0.00484358	0.00381628	0.00332156	0.00496202	0.00448131	0.00409598
Mannose-binding protein C OS=Homo sapiens GN=MBL2 PE=1 SV=2	sp|P11226|MBL2_HUMAN	26	2	0	0	0	2	0	3	2	0	0	0	2	0	2	2	0	3	0	2	2	0.0769231	0	0	0	0.0769231	0	0.115385	0.0769231	0	0	0	0.0769231	0	0.0769231	0.0769231	0	0.115385	0	0.0769231	0.0769231	0.000553876	0	0	0	0.000620252	0	0.000945226
Glutathione peroxidase 3 OS=Homo sapiens GN=GPX3 PE=1 SV=2	sp|P22352|GPX3_HUMAN	26	4	4	3	2	4	3	3	4	2	3	4	3	5	3	4	3	4	7	4	4	0.153846	0.153846	0.115385	0.0769231	0.153846	0.115385	0.115385	0.153846	0.0769231	0.115385	0.153846	0.115385	0.192308	0.115385	0.153846	0.115385	0.153846	0.269231	0.153846	0.153846	0.00110775	0.00121089	0.000954071	0.000664312	0.0012405	0.00103415	0.000945226
Adiponectin OS=Homo sapiens GN=ADIPOQ PE=1 SV=1	sp|Q15848|ADIPO_HUMAN	26	0	0	0	2	5	0	2	0	3	4	0	3	4	0	5	0	5	3	5	3	0	0	0	0.0769231	0.192308	0	0.0769231	0	0.115385	0.153846	0	0.115385	0.153846	0	0.192308	0	0.192308	0.115385	0.192308	0.115385	0	0	0	0.000664312	0.00155063	0	0.000630151
Skin-specific protein 32 OS=Homo sapiens GN=XP32 PE=1 SV=1	sp|Q5T750|XP32_HUMAN	26	0	0	0	0	0	2	0	0	0	0	0	0	2	0	2	2	0	0	0	0	0	0	0	0	0	0.0769231	0	0	0	0	0	0	0.0769231	0	0.0769231	0.0769231	0	0	0	0	0	0	0	0	0	0.000689432	0
C-reactive protein OS=Homo sapiens GN=CRP PE=1 SV=1	sp|P02741|CRP_HUMAN	25	0	6	3	6	0	0	9	9	5	6	13	5	12	5	2	4	0	0	2	4	0	0.24	0.12	0.24	0	0	0.36	0.36	0.2	0.24	0.52	0.2	0.48	0.2	0.08	0.16	0	0	0.08	0.16	0	0.00188899	0.000992234	0.00207265	0	0	0.0029491
Serum amyloid P-component OS=Homo sapiens GN=APCS PE=1 SV=2	sp|P02743|SAMP_HUMAN	25	14	12	13	12	14	13	13	11	16	16	13	16	13	15	15	13	17	16	16	17	0.56	0.48	0.52	0.48	0.56	0.52	0.52	0.44	0.64	0.64	0.52	0.64	0.52	0.6	0.6	0.52	0.68	0.64	0.64	0.68	0.00403221	0.00377799	0.00429968	0.00414531	0.00451544	0.00466056	0.00425982
Alpha-1-acid glycoprotein 1 OS=Homo sapiens GN=ORM1 PE=1 SV=1	sp|P02763|A1AG1_HUMAN	24	11	9	13	10	7	9	13	13	12	8	18	12	11	12	10	11	10	15	15	10	0.458333	0.375	0.541667	0.416667	0.291667	0.375	0.541667	0.541667	0.5	0.333333	0.75	0.5	0.458333	0.5	0.416667	0.458333	0.416667	0.625	0.625	0.416667	0.00330018	0.00295155	0.00447883	0.00359836	0.00235179	0.00336098	0.00443731
Alpha-1-acid glycoprotein 2 OS=Homo sapiens GN=ORM2 PE=1 SV=2	sp|P19652|A1AG2_HUMAN	24	6	6	6	9	4	10	9	9	6	7	11	7	10	10	8	8	10	8	11	7	0.25	0.25	0.25	0.375	0.166667	0.416667	0.375	0.375	0.25	0.291667	0.458333	0.291667	0.416667	0.416667	0.333333	0.333333	0.416667	0.333333	0.458333	0.291667	0.0018001	0.0019677	0.00206715	0.00323852	0.00134388	0.00373442	0.00307198
Secreted phosphoprotein 24 OS=Homo sapiens GN=SPP2 PE=1 SV=1	sp|Q13103|SPP24_HUMAN	24	0	0	0	0	0	0	0	0	0	0	0	0	0	0	0	0	0	2	0	0	0	0	0	0	0	0	0	0	0	0	0	0	0	0	0	0	0	0.0833333	0	0	0	0	0	0	0	0	0
Immunoglobulin lambda-like polypeptide 5 OS=Homo sapiens GN=IGLL5 PE=2 SV=2	sp|B9A064|IGLL5_HUMAN	23	50	50	52	53	50	48	49	53	44	58	48	50	57	55	50	54	69	64	110	69	2.17391	2.17391	2.26087	2.30435	2.17391	2.08696	2.13043	2.30435	1.91304	2.52174	2.08696	2.17391	2.47826	2.3913	2.17391	2.34783	3	2.78261	4.78261	3	0.015653	0.0171105	0.0186943	0.0199005	0.0175289	0.0187046	0.0174524
Retinol-binding protein 4 OS=Homo sapiens GN=RBP4 PE=1 SV=3	sp|P02753|RET4_HUMAN	23	15	12	14	10	14	15	5	7	18	12	12	13	21	12	13	16	14	9	10	9	0.652174	0.521739	0.608696	0.434783	0.608696	0.652174	0.217391	0.304348	0.782609	0.521739	0.521739	0.565217	0.913043	0.521739	0.565217	0.695652	0.608696	0.391304	0.434783	0.391304	0.0046959	0.00410651	0.00503307	0.00375481	0.00490808	0.00584519	0.00178086
Heat shock protein beta-1 OS=Homo sapiens GN=HSPB1 PE=1 SV=2	sp|P04792|HSPB1_HUMAN	23	2	0	0	0	0	0	0	0	0	0	0	0	0	0	0	0	2	0	0	0	0.0869565	0	0	0	0	0	0	0	0	0	0	0	0	0	0	0	0.0869565	0	0	0	0.00062612	0	0	0	0	0	0
Tetranectin OS=Homo sapiens GN=CLEC3B PE=1 SV=3	sp|P05452|TETN_HUMAN	23	5	4	6	3	5	2	4	3	4	5	5	2	3	4	5	4	3	0	4	4	0.217391	0.173913	0.26087	0.130435	0.217391	0.0869565	0.173913	0.130435	0.173913	0.217391	0.217391	0.0869565	0.130435	0.173913	0.217391	0.173913	0.130435	0	0.173913	0.173913	0.0015653	0.00136884	0.00215703	0.00112644	0.00175289	0.000779358	0.00142469
Glutathione S-transferase P OS=Homo sapiens GN=GSTP1 PE=1 SV=2	sp|P09211|GSTP1_HUMAN	23	2	0	0	0	0	0	0	0	0	0	0	0	0	0	0	0	0	0	0	0	0.0869565	0	0	0	0	0	0	0	0	0	0	0	0	0	0	0	0	0	0	0	0.00062612	0	0	0	0	0	0
Immunoglobulin lambda-like polypeptide 1 OS=Homo sapiens GN=IGLL1 PE=1 SV=1	sp|P15814|IGLL1_HUMAN	23	0	2	0	0	0	0	0	0	0	0	0	0	0	0	0	0	0	0	0	0	0	0.0869565	0	0	0	0	0	0	0	0	0	0	0	0	0	0	0	0	0	0	0	0.000684418	0	0	0	0	0
Neutrophil gelatinase-associated lipocalin OS=Homo sapiens GN=LCN2 PE=1 SV=2	sp|P80188|NGAL_HUMAN	23	2	0	0	0	0	0	0	0	0	0	0	0	0	0	0	0	0	0	0	0	0.0869565	0	0	0	0	0	0	0	0	0	0	0	0	0	0	0	0	0	0	0	0.00062612	0	0	0	0	0	0
Zymogen granule protein 16 homolog B OS=Homo sapiens GN=ZG16B PE=1 SV=3	sp|Q96DA0|ZG16B_HUMAN	23	13	0	0	0	0	0	0	0	0	0	0	0	0	0	0	0	0	0	0	0	0.565217	0	0	0	0	0	0	0	0	0	0	0	0	0	0	0	0	0	0	0	0.00406978	0	0	0	0	0	0
Complement component C8 gamma chain OS=Homo sapiens GN=C8G PE=1 SV=3	sp|P07360|CO8G_HUMAN	22	11	14	13	16	17	10	13	10	14	14	14	15	15	12	13	10	19	13	18	14	0.5	0.636364	0.590909	0.727273	0.772727	0.454545	0.590909	0.454545	0.636364	0.636364	0.636364	0.681818	0.681818	0.545455	0.590909	0.454545	0.863636	0.590909	0.818182	0.636364	0.00360019	0.0050087	0.004886	0.00628077	0.00623071	0.00407392	0.0048407
Peroxiredoxin-2 OS=Homo sapiens GN=PRDX2 PE=1 SV=5	sp|P32119|PRDX2_HUMAN	22	0	2	0	0	0	0	2	0	0	0	0	0	0	2	0	0	4	0	0	0	0	0.0909091	0	0	0	0	0.0909091	0	0	0	0	0	0	0.0909091	0	0	0.181818	0	0	0	0	0.000715528	0	0	0	0	0.000744723
Peroxiredoxin-1 OS=Homo sapiens GN=PRDX1 PE=1 SV=1	sp|Q06830|PRDX1_HUMAN	22	2	0	0	0	0	0	0	0	0	0	0	0	0	0	0	0	3	0	0	0	0.0909091	0	0	0	0	0	0	0	0	0	0	0	0	0	0	0	0.136364	0	0	0	0.00065458	0	0	0	0	0	0
Apolipoprotein M OS=Homo sapiens GN=APOM PE=1 SV=2	sp|O95445|APOM_HUMAN	21	3	3	3	4	5	5	4	2	5	4	3	3	3	4	3	7	6	3	6	6	0.142857	0.142857	0.142857	0.190476	0.238095	0.238095	0.190476	0.0952381	0.238095	0.190476	0.142857	0.142857	0.142857	0.190476	0.142857	0.333333	0.285714	0.142857	0.285714	0.285714	0.00102863	0.0011244	0.00118123	0.00164496	0.00191983	0.00213396	0.00156037
Apolipoprotein D OS=Homo sapiens GN=APOD PE=1 SV=1	sp|P05090|APOD_HUMAN	21	9	12	12	10	11	7	9	7	10	12	14	11	23	12	16	18	17	15	12	15	0.428571	0.571429	0.571429	0.47619	0.52381	0.333333	0.428571	0.333333	0.47619	0.571429	0.666667	0.52381	1.09524	0.571429	0.761905	0.857143	0.809524	0.714286	0.571429	0.714286	0.00308588	0.00449761	0.00472492	0.00411241	0.00422362	0.00298754	0.00351084
Cofilin-1 OS=Homo sapiens GN=CFL1 PE=1 SV=3	sp|P23528|COF1_HUMAN	19	2	0	0	0	0	0	0	0	0	0	0	0	0	0	0	0	0	0	0	0	0.105263	0	0	0	0	0	0	0	0	0	0	0	0	0	0	0	0	0	0	0	0.000757935	0	0	0	0	0	0
Cathelicidin antimicrobial peptide OS=Homo sapiens GN=CAMP PE=1 SV=1	sp|P49913|CAMP_HUMAN	19	3	0	2	2	2	2	0	0	2	0	2	2	0	0	2	2	2	2	0	0	0.157895	0	0.105263	0.105263	0.105263	0.105263	0	0	0.105263	0	0.105263	0.105263	0	0	0.105263	0.105263	0.105263	0.105263	0	0	0.0011369	0	0.00087038	0.000909058	0.000848766	0.000943433	0
Immunoglobulin J chain OS=Homo sapiens GN=IGJ PE=1 SV=4	sp|P01591|IGJ_HUMAN	18	10	12	6	12	8	13	7	11	13	5	9	9	11	10	14	11	7	12	6	11	0.555556	0.666667	0.333333	0.666667	0.444444	0.722222	0.388889	0.611111	0.722222	0.277778	0.5	0.5	0.611111	0.555556	0.777778	0.611111	0.388889	0.666667	0.333333	0.611111	0.00400021	0.00524721	0.0027562	0.00575737	0.00358368	0.006473	0.00318576
Prolactin-inducible protein OS=Homo sapiens GN=PIP PE=1 SV=1	sp|P12273|PIP_HUMAN	17	10	0	0	0	0	0	0	0	0	0	0	0	0	0	0	0	0	0	0	0	0.588235	0	0	0	0	0	0	0	0	0	0	0	0	0	0	0	0	0	0	0	0.00423552	0	0	0	0	0	0
Lysozyme C OS=Homo sapiens GN=LYZ PE=1 SV=1	sp|P61626|LYSC_HUMAN	17	21	0	2	3	2	2	2	2	2	0	4	3	2	3	3	2	0	0	0	0	1.23529	0	0.117647	0.176471	0.117647	0.117647	0.117647	0.117647	0.117647	0	0.235294	0.176471	0.117647	0.176471	0.176471	0.117647	0	0	0	0	0.00889459	0	0.000972778	0.00152401	0.000948621	0.00105443	0.00096376
Hemoglobin subunit delta OS=Homo sapiens GN=HBD PE=1 SV=2	sp|P02042|HBD_HUMAN	16	0	0	0	0	0	0	23	0	0	0	0	0	0	24	0	0	0	0	0	0	0	0	0	0	0	0	1.4375	0	0	0	0	0	0	1.5	0	0	0	0	0	0	0	0	0	0	0	0	0.0117759
Transthyretin OS=Homo sapiens GN=TTR PE=1 SV=1	sp|P02766|TTHY_HUMAN	16	12	12	21	11	15	17	6	11	13	11	12	18	11	16	19	9	17	16	17	16	0.75	0.75	1.3125	0.6875	0.9375	1.0625	0.375	0.6875	0.8125	0.6875	0.75	1.125	0.6875	1	1.1875	0.5625	1.0625	1	1.0625	1	0.00540029	0.00590311	0.0108526	0.00593729	0.00755932	0.00952278	0.00307198
Ig heavy chain V-II region ARH-77 OS=Homo sapiens PE=4 SV=1	sp|P06331|HV209_HUMAN	16	0	0	0	0	0	0	0	12	0	0	0	0	0	0	0	0	21	0	0	0	0	0	0	0	0	0	0	0.75	0	0	0	0	0	0	0	0	1.3125	0	0	0	0	0	0	0	0	0	0
Hemoglobin subunit beta OS=Homo sapiens GN=HBB PE=1 SV=2	sp|P68871|HBB_HUMAN	16	27	24	23	17	17	19	42	32	18	19	19	20	24	45	23	12	6	0	12	23	1.6875	1.5	1.4375	1.0625	1.0625	1.1875	2.625	2	1.125	1.1875	1.1875	1.25	1.5	2.8125	1.4375	0.75	0.375	0	0.75	1.4375	0.0121506	0.0118062	0.0118861	0.00917581	0.00856723	0.0106431	0.0215039
Calmodulin-like protein 5 OS=Homo sapiens GN=CALML5 PE=1 SV=2	sp|Q9NZT1|CALL5_HUMAN	16	0	0	0	0	0	0	0	0	0	0	0	0	0	0	0	0	4	0	0	0	0	0	0	0	0	0	0	0	0	0	0	0	0	0	0	0	0.25	0	0	0	0	0	0	0	0	0	0
Ig kappa chain V-II region RPMI 6410 OS=Homo sapiens PE=4 SV=1	sp|P06310|KV206_HUMAN	15	3	4	4	3	4	3	0	3	3	0	5	3	0	0	0	5	4	0	0	6	0.2	0.266667	0.266667	0.2	0.266667	0.2	0	0.2	0.2	0	0.333333	0.2	0	0	0	0.333333	0.266667	0	0	0.4	0.00144008	0.00209888	0.00220496	0.00172721	0.00215021	0.00179252	0
Profilin-1 OS=Homo sapiens GN=PFN1 PE=1 SV=2	sp|P07737|PROF1_HUMAN	15	4	0	0	0	0	0	0	0	0	0	0	0	0	0	0	0	0	0	0	0	0.266667	0	0	0	0	0	0	0	0	0	0	0	0	0	0	0	0	0	0	0	0.0019201	0	0	0	0	0	0
Serum amyloid A-4 protein OS=Homo sapiens GN=SAA4 PE=1 SV=2	sp|P35542|SAA4_HUMAN	15	9	5	11	11	8	8	13	13	8	9	14	7	11	7	9	4	7	5	6	6	0.6	0.333333	0.733333	0.733333	0.533333	0.533333	0.866667	0.866667	0.533333	0.6	0.933333	0.466667	0.733333	0.466667	0.6	0.266667	0.466667	0.333333	0.4	0.4	0.00432023	0.0026236	0.00606365	0.00633311	0.00430041	0.00478006	0.0070997
Apolipoprotein C-IV OS=Homo sapiens GN=APOC4 PE=1 SV=1	sp|P55056|APOC4_HUMAN	15	0	3	6	0	3	2	0	0	4	3	3	2	4	0	0	0	0	0	0	0	0	0.2	0.4	0	0.2	0.133333	0	0	0.266667	0.2	0.2	0.133333	0.266667	0	0	0	0	0	0	0	0	0.00157416	0.00330745	0	0.00161266	0.00119502	0
Hemoglobin subunit alpha OS=Homo sapiens GN=HBA1 PE=1 SV=2	sp|P69905|HBA_HUMAN	15	19	19	18	10	13	11	29	17	10	10	15	10	12	27	10	10	6	0	10	19	1.26667	1.26667	1.2	0.666667	0.866667	0.733333	1.93333	1.13333	0.666667	0.666667	1	0.666667	0.8	1.8	0.666667	0.666667	0.4	0	0.666667	1.26667	0.00912048	0.0099697	0.00992234	0.00575737	0.00698817	0.00657259	0.0158378
Fatty acid-binding protein, epidermal OS=Homo sapiens GN=FABP5 PE=1 SV=3	sp|Q01469|FABP5_HUMAN	15	2	0	0	0	0	0	0	0	0	0	0	0	0	0	0	0	4	0	0	0	0.133333	0	0	0	0	0	0	0	0	0	0	0	0	0	0	0	0.266667	0	0	0	0.000960051	0	0	0	0	0	0
Putative V-set and immunoglobulin domain-containing-like protein IGHV4OR15-8 OS=Homo sapiens GN=IGHV4OR15-8 PE=5 SV=2	sp|A6NJ16|IV4F8_HUMAN	14	0	3	0	0	0	0	0	3	0	0	3	0	2	0	0	0	0	0	0	0	0	0.214286	0	0	0	0	0	0.214286	0	0	0.214286	0	0.142857	0	0	0	0	0	0	0	0	0.0016866	0	0	0	0	0
Histone H2B type 1-K OS=Homo sapiens GN=HIST1H2BK PE=1 SV=3	sp|O60814|H2B1K_HUMAN (+6)	14	6	0	0	0	0	0	0	0	0	0	0	0	0	0	0	0	0	0	0	0	0.428571	0	0	0	0	0	0	0	0	0	0	0	0	0	0	0	0	0	0	0	0.00308588	0	0	0	0	0	0
Ig heavy chain V-I region SIE OS=Homo sapiens PE=1 SV=1	sp|P01761|HV106_HUMAN	14	8	7	7	6	0	9	6	8	5	7	6	6	8	9	9	7	8	8	7	5	0.571429	0.5	0.5	0.428571	0	0.642857	0.428571	0.571429	0.357143	0.5	0.428571	0.428571	0.571429	0.642857	0.642857	0.5	0.571429	0.571429	0.5	0.357143	0.0041145	0.00393541	0.00413431	0.00370117	0	0.00576168	0.00351084
Ig heavy chain V-III region CAM OS=Homo sapiens PE=1 SV=1	sp|P01768|HV307_HUMAN	14	7	2	4	6	6	2	3	2	5	3	4	0	4	7	7	6	9	9	2	10	0.5	0.142857	0.285714	0.428571	0.428571	0.142857	0.214286	0.142857	0.357143	0.214286	0.285714	0	0.285714	0.5	0.5	0.428571	0.642857	0.642857	0.142857	0.714286	0.00360019	0.0011244	0.00236246	0.00370117	0.00345569	0.00128037	0.00175542
Ig heavy chain V-III region HIL OS=Homo sapiens PE=1 SV=1	sp|P01771|HV310_HUMAN	14	3	0	0	0	0	0	3	0	0	0	0	0	0	2	0	0	0	3	0	2	0.214286	0	0	0	0	0	0.214286	0	0	0	0	0	0	0.142857	0	0	0	0.214286	0	0.142857	0.00154294	0	0	0	0	0	0.00175542
Ig heavy chain V-III region KOL OS=Homo sapiens PE=1 SV=1	sp|P01772|HV311_HUMAN	14	0	0	10	10	8	8	9	7	10	0	7	10	5	6	7	9	7	7	0	12	0	0	0.714286	0.714286	0.571429	0.571429	0.642857	0.5	0.714286	0	0.5	0.714286	0.357143	0.428571	0.5	0.642857	0.5	0.5	0	0.857143	0	0	0.00590615	0.00616861	0.00460759	0.0051215	0.00526626
Ig heavy chain V-II region WAH OS=Homo sapiens PE=1 SV=1	sp|P01824|HV206_HUMAN	14	0	0	0	3	0	2	4	2	2	2	0	2	2	3	4	3	0	2	0	2	0	0	0	0.214286	0	0.142857	0.285714	0.142857	0.142857	0.142857	0	0.142857	0.142857	0.214286	0.285714	0.214286	0	0.142857	0	0.142857	0	0	0	0.00185058	0	0.00128037	0.00234056
Platelet basic protein OS=Homo sapiens GN=PPBP PE=1 SV=3	sp|P02775|CXCL7_HUMAN	14	3	2	2	0	4	4	4	5	3	3	7	4	4	3	5	3	0	2	0	0	0.214286	0.142857	0.142857	0	0.285714	0.285714	0.285714	0.357143	0.214286	0.214286	0.5	0.285714	0.285714	0.214286	0.357143	0.214286	0	0.142857	0	0	0.00154294	0.0011244	0.00118123	0	0.00230379	0.00256075	0.00234056
Antileukoproteinase OS=Homo sapiens GN=SLPI PE=1 SV=2	sp|P03973|SLPI_HUMAN	14	11	0	0	0	0	0	0	0	0	0	0	0	0	0	0	0	0	0	0	0	0.785714	0	0	0	0	0	0	0	0	0	0	0	0	0	0	0	0	0	0	0	0.00565744	0	0	0	0	0	0
Ig kappa chain V-III region CLL OS=Homo sapiens PE=1 SV=2	sp|P04207|KV308_HUMAN	14	5	6	3	4	6	3	4	5	4	3	5	5	3	7	4	6	6	4	5	6	0.357143	0.428571	0.214286	0.285714	0.428571	0.214286	0.285714	0.357143	0.285714	0.214286	0.357143	0.357143	0.214286	0.5	0.285714	0.428571	0.428571	0.285714	0.357143	0.428571	0.00257157	0.00337321	0.00177185	0.00246744	0.00345569	0.00192056	0.00234056
Ig kappa chain V-I region Walker OS=Homo sapiens PE=1 SV=1	sp|P04431|KV123_HUMAN	14	0	2	0	0	0	0	0	0	0	0	0	0	0	2	0	0	0	0	0	4	0	0.142857	0	0	0	0	0	0	0	0	0	0	0	0.142857	0	0	0	0	0	0.285714	0	0.0011244	0	0	0	0	0
Histone H2A type 1-B/E OS=Homo sapiens GN=HIST1H2AB PE=1 SV=2	sp|P04908|H2A1B_HUMAN (+9)	14	3	0	0	0	0	0	0	0	0	0	0	0	0	0	0	0	0	0	0	0	0.214286	0	0	0	0	0	0	0	0	0	0	0	0	0	0	0	0	0	0	0	0.00154294	0	0	0	0	0	0
Ig kappa chain V-III region IARC/BL41 OS=Homo sapiens PE=1 SV=1	sp|P06311|KV311_HUMAN	14	3	0	0	3	3	2	0	2	4	0	0	0	2	2	0	0	0	3	2	0	0.214286	0	0	0.214286	0.214286	0.142857	0	0.142857	0.285714	0	0	0	0.142857	0.142857	0	0	0	0.214286	0.142857	0	0.00154294	0	0	0.00185058	0.00172785	0.00128037	0
Serum amyloid A-1 protein OS=Homo sapiens GN=SAA1 PE=1 SV=1	sp|P0DJI8|SAA1_HUMAN	14	0	0	0	0	0	0	4	18	0	0	0	0	0	0	0	0	0	0	0	0	0	0	0	0	0	0	0.285714	1.28571	0	0	0	0	0	0	0	0	0	0	0	0	0	0	0	0	0	0	0.00234056
Serum amyloid A-2 protein OS=Homo sapiens GN=SAA2 PE=1 SV=1	sp|P0DJI9|SAA2_HUMAN	14	0	0	0	0	0	0	0	15	0	0	0	0	0	0	0	0	0	0	0	0	0	0	0	0	0	0	0	1.07143	0	0	0	0	0	0	0	0	0	0	0	0	0	0	0	0	0	0	0
Ig kappa chain V-III region HAH OS=Homo sapiens PE=2 SV=1	sp|P18135|KV312_HUMAN	14	17	14	12	11	12	11	12	14	10	10	9	12	12	18	10	12	40	15	11	72	1.21429	1	0.857143	0.785714	0.857143	0.785714	0.857143	1	0.714286	0.714286	0.642857	0.857143	0.857143	1.28571	0.714286	0.857143	2.85714	1.07143	0.785714	5.14286	0.00874332	0.00787081	0.00708738	0.00678547	0.00691138	0.00704206	0.00702168
Ig kappa chain V-I region HK102 (Fragment) OS=Homo sapiens GN=IGKV1-5 PE=4 SV=1	sp|P01602|KV110_HUMAN	13	3	9	2	6	2	0	4	3	2	2	3	2	0	2	4	6	5	4	2	6	0.230769	0.692308	0.153846	0.461538	0.153846	0	0.307692	0.230769	0.153846	0.153846	0.230769	0.153846	0	0.153846	0.307692	0.461538	0.384615	0.307692	0.153846	0.461538	0.00166163	0.00544902	0.00127209	0.00398587	0.0012405	0	0.0025206
Ig kappa chain V-II region Cum OS=Homo sapiens PE=1 SV=1	sp|P01614|KV201_HUMAN	13	0	0	0	0	0	0	0	0	0	0	0	0	0	0	0	0	5	0	0	5	0	0	0	0	0	0	0	0	0	0	0	0	0	0	0	0	0.384615	0	0	0.384615	0	0	0	0	0	0	0
Ig kappa chain V-II region FR OS=Homo sapiens PE=1 SV=1	sp|P01615|KV202_HUMAN	13	3	0	0	3	0	0	2	2	0	0	0	0	0	2	0	0	0	0	0	0	0.230769	0	0	0.230769	0	0	0.153846	0.153846	0	0	0	0	0	0.153846	0	0	0	0	0	0	0.00166163	0	0	0.00199294	0	0	0.0012603
Ig kappa chain V-IV region Len OS=Homo sapiens PE=1 SV=2	sp|P01625|KV402_HUMAN	13	15	14	15	13	16	15	16	13	14	13	14	16	16	19	16	16	18	22	12	25	1.15385	1.07692	1.15385	1	1.23077	1.15385	1.23077	1	1.07692	1	1.07692	1.23077	1.23077	1.46154	1.23077	1.23077	1.38462	1.69231	0.923077	1.92308	0.00830813	0.00847626	0.00954071	0.00863605	0.00992403	0.0103415	0.0100824
Ig heavy chain V-I region HG3 OS=Homo sapiens PE=4 SV=1	sp|P01743|HV102_HUMAN	13	6	6	6	4	9	6	4	5	6	7	7	6	4	6	4	4	7	11	4	6	0.461538	0.461538	0.461538	0.307692	0.692308	0.461538	0.307692	0.384615	0.461538	0.538462	0.538462	0.461538	0.307692	0.461538	0.307692	0.307692	0.538462	0.846154	0.307692	0.461538	0.00332325	0.00363268	0.00381628	0.00265725	0.00558227	0.00413659	0.0025206
Ig heavy chain V-III region TRO OS=Homo sapiens PE=1 SV=1	sp|P01762|HV301_HUMAN	13	12	13	15	12	13	14	12	14	12	16	12	12	13	16	14	12	14	11	10	19	0.923077	1	1.15385	0.923077	1	1.07692	0.923077	1.07692	0.923077	1.23077	0.923077	0.923077	1	1.23077	1.07692	0.923077	1.07692	0.846154	0.769231	1.46154	0.00664651	0.00787081	0.00954071	0.00797174	0.00806328	0.00965205	0.00756181
Ig heavy chain V-III region VH26 OS=Homo sapiens PE=1 SV=1	sp|P01764|HV303_HUMAN	13	11	13	11	13	19	12	10	12	13	11	10	13	13	15	14	12	16	22	10	22	0.846154	1	0.846154	1	1.46154	0.923077	0.769231	0.923077	1	0.846154	0.769231	1	1	1.15385	1.07692	0.923077	1.23077	1.69231	0.769231	1.69231	0.00609263	0.00787081	0.00699652	0.00863605	0.0117848	0.00827319	0.00630151
Ig heavy chain V-III region GA OS=Homo sapiens PE=1 SV=1	sp|P01769|HV308_HUMAN	13	0	2	4	4	6	2	0	4	4	3	0	7	0	0	0	4	2	0	0	5	0	0.153846	0.307692	0.307692	0.461538	0.153846	0	0.307692	0.307692	0.230769	0	0.538462	0	0	0	0.307692	0.153846	0	0	0.384615	0	0.00121089	0.00254419	0.00265725	0.00372151	0.00137886	0
Ig heavy chain V-III region NIE OS=Homo sapiens PE=1 SV=1	sp|P01770|HV309_HUMAN	13	11	10	9	10	5	7	7	9	8	9	9	9	6	9	6	9	6	9	7	13	0.846154	0.769231	0.692308	0.769231	0.384615	0.538462	0.538462	0.692308	0.615385	0.692308	0.692308	0.692308	0.461538	0.692308	0.461538	0.692308	0.461538	0.692308	0.538462	1	0.00609263	0.00605447	0.00572442	0.00664312	0.00310126	0.00482602	0.00441105
Ig heavy chain V-III region BUR OS=Homo sapiens PE=1 SV=1	sp|P01773|HV312_HUMAN	13	2	2	2	0	0	2	3	2	2	2	2	2	3	2	0	0	3	0	0	0	0.153846	0.153846	0.153846	0	0	0.153846	0.230769	0.153846	0.153846	0.153846	0.153846	0.153846	0.230769	0.153846	0	0	0.230769	0	0	0	0.00110775	0.00121089	0.00127209	0	0	0.00137886	0.00189045
Ig heavy chain V-III region WAS OS=Homo sapiens PE=1 SV=1	sp|P01776|HV315_HUMAN	13	11	9	0	13	10	8	11	0	10	10	0	0	0	10	0	0	0	0	12	15	0.846154	0.692308	0	1	0.769231	0.615385	0.846154	0	0.769231	0.769231	0	0	0	0.769231	0	0	0	0	0.923077	1.15385	0.00609263	0.00544902	0	0.00863605	0.00620252	0.00551546	0.00693166
Ig heavy chain V-III region GAL OS=Homo sapiens PE=1 SV=1	sp|P01781|HV320_HUMAN	13	15	20	17	10	17	9	13	12	8	13	18	11	9	13	10	13	16	16	13	22	1.15385	1.53846	1.30769	0.769231	1.30769	0.692308	1	0.923077	0.615385	1	1.38462	0.846154	0.692308	1	0.769231	1	1.23077	1.23077	1	1.69231	0.00830813	0.0121089	0.0108128	0.00664312	0.0105443	0.00620489	0.00819196
Ig heavy chain V-II region NEWM OS=Homo sapiens PE=1 SV=1	sp|P01825|HV207_HUMAN	13	11	12	10	8	11	6	8	9	5	9	11	7	0	10	10	6	0	19	7	15	0.846154	0.923077	0.769231	0.615385	0.846154	0.461538	0.615385	0.692308	0.384615	0.692308	0.846154	0.538462	0	0.769231	0.769231	0.461538	0	1.46154	0.538462	1.15385	0.00609263	0.00726536	0.00636047	0.00531449	0.00682277	0.00413659	0.0050412
Ig kappa chain V-III region VG (Fragment) OS=Homo sapiens PE=1 SV=1	sp|P04433|KV309_HUMAN	13	6	8	5	6	6	6	4	6	6	5	6	6	4	6	6	6	6	7	6	12	0.461538	0.615385	0.384615	0.461538	0.461538	0.461538	0.307692	0.461538	0.461538	0.384615	0.461538	0.461538	0.307692	0.461538	0.461538	0.461538	0.461538	0.538462	0.461538	0.923077	0.00332325	0.00484358	0.00318024	0.00398587	0.00372151	0.00413659	0.0025206
Ig kappa chain V-III region VH (Fragment) OS=Homo sapiens PE=4 SV=1	sp|P04434|KV310_HUMAN	13	0	0	0	0	0	0	0	0	0	0	5	0	0	0	0	0	0	0	0	0	0	0	0	0	0	0	0	0	0	0	0.384615	0	0	0	0	0	0	0	0	0	0	0	0	0	0	0	0
Protein S100-A9 OS=Homo sapiens GN=S100A9 PE=1 SV=1	sp|P06702|S10A9_HUMAN	13	10	0	0	0	0	0	0	0	0	0	0	0	0	0	0	0	0	0	0	0	0.769231	0	0	0	0	0	0	0	0	0	0	0	0	0	0	0	0	0	0	0	0.00553876	0	0	0	0	0	0
Beta-microseminoprotein OS=Homo sapiens GN=MSMB PE=1 SV=1	sp|P08118|MSMB_HUMAN	13	2	0	0	0	0	0	0	0	0	0	0	0	0	0	0	0	0	0	0	0	0.153846	0	0	0	0	0	0	0	0	0	0	0	0	0	0	0	0	0	0	0	0.00110775	0	0	0	0	0	0
Ig heavy chain V-I region V35 OS=Homo sapiens PE=1 SV=1	sp|P23083|HV103_HUMAN	13	6	5	5	5	8	0	0	0	8	8	7	0	5	7	8	4	0	8	0	8	0.461538	0.384615	0.384615	0.384615	0.615385	0	0	0	0.615385	0.615385	0.538462	0	0.384615	0.538462	0.615385	0.307692	0	0.615385	0	0.615385	0.00332325	0.00302724	0.00318024	0.00332156	0.00496202	0	0
Ig heavy chain V-III region GAR OS=Homo sapiens PE=1 SV=1	sp|P80419|HV322_HUMAN	13	2	2	3	0	3	0	3	0	0	2	0	0	3	0	0	0	0	0	0	0	0.153846	0.153846	0.230769	0	0.230769	0	0.230769	0	0	0.153846	0	0	0.230769	0	0	0	0	0	0	0	0.00110775	0.00121089	0.00190814	0	0.00186076	0	0.00189045
Ig kappa chain V-I region AG OS=Homo sapiens PE=1 SV=1	sp|P01593|KV101_HUMAN	12	10	13	10	11	9	9	8	8	9	11	17	11	11	12	13	13	17	12	9	22	0.833333	1.08333	0.833333	0.916667	0.75	0.75	0.666667	0.666667	0.75	0.916667	1.41667	0.916667	0.916667	1	1.08333	1.08333	1.41667	1	0.75	1.83333	0.00600032	0.00852671	0.00689051	0.00791638	0.00604746	0.00672196	0.0054613
Ig kappa chain V-I region AU OS=Homo sapiens PE=1 SV=1	sp|P01594|KV102_HUMAN	12	0	0	0	0	0	0	0	0	0	0	0	0	0	9	0	0	0	0	0	0	0	0	0	0	0	0	0	0	0	0	0	0	0	0.75	0	0	0	0	0	0	0	0	0	0	0	0	0
Ig kappa chain V-I region DEE OS=Homo sapiens PE=1 SV=1	sp|P01597|KV105_HUMAN	12	15	19	11	15	10	9	9	11	9	13	21	14	15	15	15	11	16	14	9	18	1.25	1.58333	0.916667	1.25	0.833333	0.75	0.75	0.916667	0.75	1.08333	1.75	1.16667	1.25	1.25	1.25	0.916667	1.33333	1.16667	0.75	1.5	0.00900048	0.0124621	0.00757956	0.0107951	0.0067194	0.00672196	0.00614397
Ig kappa chain V-I region EU OS=Homo sapiens PE=1 SV=1	sp|P01598|KV106_HUMAN	12	10	11	8	10	7	7	10	7	7	8	7	6	7	12	11	11	10	10	5	11	0.833333	0.916667	0.666667	0.833333	0.583333	0.583333	0.833333	0.583333	0.583333	0.666667	0.583333	0.5	0.583333	1	0.916667	0.916667	0.833333	0.833333	0.416667	0.916667	0.00600032	0.00721491	0.00551241	0.00719671	0.00470358	0.00522819	0.00682663
Ig kappa chain V-I region Kue OS=Homo sapiens PE=1 SV=1	sp|P01604|KV112_HUMAN	12	2	2	0	2	0	2	2	2	2	0	0	0	2	0	2	2	0	0	0	0	0.166667	0.166667	0	0.166667	0	0.166667	0.166667	0.166667	0.166667	0	0	0	0.166667	0	0.166667	0.166667	0	0	0	0	0.00120006	0.0013118	0	0.00143934	0	0.00149377	0.00136533
Ig kappa chain V-I region Lay OS=Homo sapiens PE=1 SV=1	sp|P01605|KV113_HUMAN	12	4	8	0	0	6	0	0	0	0	0	0	0	0	0	0	0	9	0	0	0	0.333333	0.666667	0	0	0.5	0	0	0	0	0	0	0	0	0	0	0	0.75	0	0	0	0.00240013	0.00524721	0	0	0.00403164	0	0
Ig kappa chain V-I region OU OS=Homo sapiens PE=1 SV=1	sp|P01606|KV114_HUMAN	12	0	0	0	0	0	0	0	2	0	0	0	0	0	0	0	0	0	0	0	0	0	0	0	0	0	0	0	0.166667	0	0	0	0	0	0	0	0	0	0	0	0	0	0	0	0	0	0	0
Ig kappa chain V-I region Scw OS=Homo sapiens PE=1 SV=1	sp|P01609|KV117_HUMAN	12	0	0	0	0	0	0	0	0	0	10	0	0	0	0	0	0	0	0	0	0	0	0	0	0	0	0	0	0	0	0.833333	0	0	0	0	0	0	0	0	0	0	0	0	0	0	0	0	0
Ig kappa chain V-I region WEA OS=Homo sapiens PE=1 SV=1	sp|P01610|KV118_HUMAN	12	0	13	11	11	8	8	7	7	8	9	17	9	10	8	0	0	14	11	0	19	0	1.08333	0.916667	0.916667	0.666667	0.666667	0.583333	0.583333	0.666667	0.75	1.41667	0.75	0.833333	0.666667	0	0	1.16667	0.916667	0	1.58333	0	0.00852671	0.00757956	0.00791638	0.00537552	0.00597508	0.00477864
Ig kappa chain V-I region Wes OS=Homo sapiens PE=1 SV=1	sp|P01611|KV119_HUMAN	12	7	8	0	4	8	5	0	5	2	5	7	6	0	8	6	7	8	0	0	5	0.583333	0.666667	0	0.333333	0.666667	0.416667	0	0.416667	0.166667	0.416667	0.583333	0.5	0	0.666667	0.5	0.583333	0.666667	0	0	0.416667	0.00420022	0.00524721	0	0.00287868	0.00537552	0.00373442	0
Ig kappa chain V-I region Mev OS=Homo sapiens PE=1 SV=1	sp|P01612|KV120_HUMAN	12	0	0	0	0	6	0	0	0	0	0	0	0	0	0	5	4	0	0	0	0	0	0	0	0	0.5	0	0	0	0	0	0	0	0	0	0.416667	0.333333	0	0	0	0	0	0	0	0	0.00403164	0	0
Ig kappa chain V-II region MIL OS=Homo sapiens PE=1 SV=1	sp|P01616|KV203_HUMAN	12	2	3	3	4	0	0	0	5	3	2	0	3	3	3	3	3	3	3	3	5	0.166667	0.25	0.25	0.333333	0	0	0	0.416667	0.25	0.166667	0	0.25	0.25	0.25	0.25	0.25	0.25	0.25	0.25	0.416667	0.00120006	0.0019677	0.00206715	0.00287868	0	0	0
Ig kappa chain V-II region TEW OS=Homo sapiens PE=1 SV=1	sp|P01617|KV204_HUMAN	12	0	0	0	0	0	0	7	7	7	5	0	0	6	0	0	0	13	8	7	10	0	0	0	0	0	0	0.583333	0.583333	0.583333	0.416667	0	0	0.5	0	0	0	1.08333	0.666667	0.583333	0.833333	0	0	0	0	0	0	0.00477864
Ig kappa chain V-III region B6 OS=Homo sapiens PE=1 SV=1	sp|P01619|KV301_HUMAN	12	8	0	7	7	10	8	8	6	0	6	7	5	6	8	4	6	8	8	6	12	0.666667	0	0.583333	0.583333	0.833333	0.666667	0.666667	0.5	0	0.5	0.583333	0.416667	0.5	0.666667	0.333333	0.5	0.666667	0.666667	0.5	1	0.00480025	0	0.00482336	0.0050377	0.0067194	0.00597508	0.0054613
Ig kappa chain V-III region SIE OS=Homo sapiens PE=1 SV=1	sp|P01620|KV302_HUMAN	12	25	19	0	0	0	0	0	0	0	0	0	0	0	0	17	20	45	0	0	0	2.08333	1.58333	0	0	0	0	0	0	0	0	0	0	0	0	1.41667	1.66667	3.75	0	0	0	0.0150008	0.0124621	0	0	0	0	0
Ig kappa chain V-III region POM OS=Homo sapiens PE=1 SV=1	sp|P01624|KV306_HUMAN	12	0	0	0	0	0	0	0	0	0	0	0	0	3	0	0	0	0	0	0	0	0	0	0	0	0	0	0	0	0	0	0	0	0.25	0	0	0	0	0	0	0	0	0	0	0	0	0	0
Ig lambda chain V-I region VOR OS=Homo sapiens PE=1 SV=1	sp|P01699|LV101_HUMAN	12	6	0	0	0	0	0	0	0	0	0	0	0	0	0	0	0	0	0	0	0	0.5	0	0	0	0	0	0	0	0	0	0	0	0	0	0	0	0	0	0	0	0.00360019	0	0	0	0	0	0
Ig lambda chain V-I region HA OS=Homo sapiens PE=1 SV=1	sp|P01700|LV102_HUMAN	12	4	3	4	6	3	2	4	3	4	3	2	4	7	6	0	2	3	4	0	5	0.333333	0.25	0.333333	0.5	0.25	0.166667	0.333333	0.25	0.333333	0.25	0.166667	0.333333	0.583333	0.5	0	0.166667	0.25	0.333333	0	0.416667	0.00240013	0.0019677	0.0027562	0.00431803	0.00201582	0.00149377	0.00273065
Ig lambda chain V-II region BOH OS=Homo sapiens PE=1 SV=1	sp|P01706|LV203_HUMAN	12	0	0	0	0	0	0	0	4	0	0	0	0	0	0	0	0	0	0	0	0	0	0	0	0	0	0	0	0.333333	0	0	0	0	0	0	0	0	0	0	0	0	0	0	0	0	0	0	0
Ig lambda chain V-II region TRO OS=Homo sapiens PE=1 SV=1	sp|P01707|LV204_HUMAN	12	3	4	3	4	0	0	4	0	3	3	3	4	6	0	3	0	0	0	0	3	0.25	0.333333	0.25	0.333333	0	0	0.333333	0	0.25	0.25	0.25	0.333333	0.5	0	0.25	0	0	0	0	0.25	0.0018001	0.0026236	0.00206715	0.00287868	0	0	0.00273065
Ig lambda chain V-II region BUR OS=Homo sapiens PE=1 SV=1	sp|P01708|LV205_HUMAN	12	4	5	4	4	7	4	4	5	3	4	3	4	0	5	0	0	4	3	3	4	0.333333	0.416667	0.333333	0.333333	0.583333	0.333333	0.333333	0.416667	0.25	0.333333	0.25	0.333333	0	0.416667	0	0	0.333333	0.25	0.25	0.333333	0.00240013	0.0032795	0.0027562	0.00287868	0.00470358	0.00298754	0.00273065
Ig lambda chain V-IV region Hil OS=Homo sapiens PE=1 SV=1	sp|P01717|LV403_HUMAN	12	7	6	6	4	4	7	6	7	5	8	6	7	5	9	5	3	7	7	6	0	0.583333	0.5	0.5	0.333333	0.333333	0.583333	0.5	0.583333	0.416667	0.666667	0.5	0.583333	0.416667	0.75	0.416667	0.25	0.583333	0.583333	0.5	0	0.00420022	0.00393541	0.00413431	0.00287868	0.00268776	0.00522819	0.00409598
Ig heavy chain V-III region WEA OS=Homo sapiens PE=1 SV=1	sp|P01763|HV302_HUMAN	12	0	6	6	5	6	6	5	4	6	4	3	0	0	4	0	0	4	5	0	5	0	0.5	0.5	0.416667	0.5	0.5	0.416667	0.333333	0.5	0.333333	0.25	0	0	0.333333	0	0	0.333333	0.416667	0	0.416667	0	0.00393541	0.00413431	0.00359836	0.00403164	0.00448131	0.00341332
Ig heavy chain V-III region BUT OS=Homo sapiens PE=1 SV=1	sp|P01767|HV306_HUMAN	12	10	15	8	7	13	7	8	6	9	9	7	8	10	4	5	9	8	11	6	13	0.833333	1.25	0.666667	0.583333	1.08333	0.583333	0.666667	0.5	0.75	0.75	0.583333	0.666667	0.833333	0.333333	0.416667	0.75	0.666667	0.916667	0.5	1.08333	0.00600032	0.00983851	0.00551241	0.0050377	0.00873522	0.00522819	0.0054613
Ig kappa chain C region OS=Homo sapiens GN=IGKC PE=1 SV=1	sp|P01834|IGKC_HUMAN	12	104	118	122	114	136	109	119	125	102	123	135	115	110	94	112	127	316	149	144	280	8.66667	9.83333	10.1667	9.5	11.3333	9.08333	9.91667	10.4167	8.5	10.25	11.25	9.58333	9.16667	7.83333	9.33333	10.5833	26.3333	12.4167	12	23.3333	0.0624033	0.0773963	0.0840642	0.0820425	0.0913838	0.0814104	0.0812369
Ig kappa chain V-III region GOL OS=Homo sapiens PE=1 SV=1	sp|P04206|KV307_HUMAN	12	0	16	0	19	0	0	0	19	0	0	0	0	0	0	0	16	0	0	0	79	0	1.33333	0	1.58333	0	0	0	1.58333	0	0	0	0	0	0	0	1.33333	0	0	0	6.58333	0	0.0104944	0	0.0136738	0	0	0
Ig lambda chain V-I region WAH OS=Homo sapiens PE=1 SV=1	sp|P04208|LV106_HUMAN	12	11	11	9	14	0	8	9	11	11	10	11	11	12	13	12	7	7	0	0	0	0.916667	0.916667	0.75	1.16667	0	0.666667	0.75	0.916667	0.916667	0.833333	0.916667	0.916667	1	1.08333	1	0.583333	0.583333	0	0	0	0.00660035	0.00721491	0.00620146	0.0100754	0	0.00597508	0.00614397
Ig lambda chain V-II region NIG-84 OS=Homo sapiens PE=1 SV=1	sp|P04209|LV211_HUMAN	12	0	3	3	0	3	3	2	3	3	4	0	2	4	2	0	0	4	0	0	0	0	0.25	0.25	0	0.25	0.25	0.166667	0.25	0.25	0.333333	0	0.166667	0.333333	0.166667	0	0	0.333333	0	0	0	0	0.0019677	0.00206715	0	0.00201582	0.00224065	0.00136533
Ig lambda chain V region 4A OS=Homo sapiens PE=4 SV=1	sp|P04211|LV001_HUMAN	12	0	0	0	0	0	0	0	0	2	0	0	2	0	0	0	4	0	0	0	0	0	0	0	0	0	0	0	0	0.166667	0	0	0.166667	0	0	0	0.333333	0	0	0	0	0	0	0	0	0	0	0
Ig lambda chain V-VI region SUT OS=Homo sapiens PE=1 SV=1	sp|P06317|LV603_HUMAN	12	0	0	0	0	0	0	0	0	0	0	0	0	0	0	0	0	0	2	0	0	0	0	0	0	0	0	0	0	0	0	0	0	0	0	0	0	0	0.166667	0	0	0	0	0	0	0	0	0
Ig lambda chain V-III region LOI OS=Homo sapiens PE=1 SV=1	sp|P80748|LV302_HUMAN	12	5	7	10	7	7	4	8	8	8	9	8	4	7	9	5	7	7	10	5	8	0.416667	0.583333	0.833333	0.583333	0.583333	0.333333	0.666667	0.666667	0.666667	0.75	0.666667	0.333333	0.583333	0.75	0.416667	0.583333	0.583333	0.833333	0.416667	0.666667	0.00300016	0.00459131	0.00689051	0.0050377	0.00470358	0.00298754	0.0054613
Ig kappa chain V-IV region STH (Fragment) OS=Homo sapiens PE=1 SV=1	sp|P83593|KV405_HUMAN	12	0	0	0	0	0	0	0	0	0	0	0	0	0	0	0	0	0	0	0	5	0	0	0	0	0	0	0	0	0	0	0	0	0	0	0	0	0	0	0	0.416667	0	0	0	0	0	0	0
Ig lambda-7 chain C region OS=Homo sapiens GN=IGLC7 PE=1 SV=2	sp|A0M8Q6|LAC7_HUMAN	11	37	0	0	0	0	0	0	0	0	0	37	0	40	41	0	0	52	0	0	0	3.36364	0	0	0	0	0	0	0	0	0	3.36364	0	3.63636	3.72727	0	0	4.72727	0	0	0	0.0242195	0	0	0	0	0	0
Cystatin-A OS=Homo sapiens GN=CSTA PE=1 SV=1	sp|P01040|CYTA_HUMAN	11	2	0	0	0	0	0	0	0	0	0	0	0	0	0	0	0	0	0	0	0	0.181818	0	0	0	0	0	0	0	0	0	0	0	0	0	0	0	0	0	0	0	0.00130916	0	0	0	0	0	0
Ig kappa chain V-III region NG9 (Fragment) OS=Homo sapiens PE=1 SV=1	sp|P01621|KV303_HUMAN	11	6	10	6	7	8	7	7	9	9	5	6	5	6	7	3	8	12	8	4	8	0.545455	0.909091	0.545455	0.636364	0.727273	0.636364	0.636364	0.818182	0.818182	0.454545	0.545455	0.454545	0.545455	0.636364	0.272727	0.727273	1.09091	0.727273	0.363636	0.727273	0.00392748	0.00715528	0.00451015	0.00549567	0.0058642	0.00570348	0.00521306
Ig lambda chain V-I region NEW OS=Homo sapiens PE=1 SV=1	sp|P01701|LV103_HUMAN	11	5	7	0	9	7	6	5	0	0	0	5	8	4	4	6	3	0	7	4	0	0.454545	0.636364	0	0.818182	0.636364	0.545455	0.454545	0	0	0	0.454545	0.727273	0.363636	0.363636	0.545455	0.272727	0	0.636364	0.363636	0	0.0032729	0.0050087	0	0.00706586	0.00513118	0.0048887	0.00372362
Ig lambda chain V-I region NIG-64 OS=Homo sapiens PE=1 SV=1	sp|P01702|LV104_HUMAN (+1)	11	8	9	4	0	4	7	3	5	3	0	8	5	7	7	6	2	5	0	0	7	0.727273	0.818182	0.363636	0	0.363636	0.636364	0.272727	0.454545	0.272727	0	0.727273	0.454545	0.636364	0.636364	0.545455	0.181818	0.454545	0	0	0.636364	0.00523664	0.00643976	0.00300677	0	0.0029321	0.00570348	0.00223417
Ig lambda chain V-I region NEWM OS=Homo sapiens PE=1 SV=1	sp|P01703|LV105_HUMAN	11	0	0	0	0	0	0	0	0	0	0	0	0	0	0	7	0	0	11	0	0	0	0	0	0	0	0	0	0	0	0	0	0	0	0	0.636364	0	0	1	0	0	0	0	0	0	0	0	0
Ig lambda chain V-III region SH OS=Homo sapiens PE=1 SV=1	sp|P01714|LV301_HUMAN	11	9	9	8	12	7	7	5	10	10	5	6	7	8	8	8	8	6	0	0	5	0.818182	0.818182	0.727273	1.09091	0.636364	0.636364	0.454545	0.909091	0.909091	0.454545	0.545455	0.636364	0.727273	0.727273	0.727273	0.727273	0.545455	0	0	0.454545	0.00589122	0.00643976	0.00601354	0.00942115	0.00513118	0.00570348	0.00372362
Ig lambda chain V-V region DEL OS=Homo sapiens PE=1 SV=1	sp|P01719|LV501_HUMAN	11	0	5	5	3	2	2	2	4	3	0	5	2	2	0	3	0	3	2	5	8	0	0.454545	0.454545	0.272727	0.181818	0.181818	0.181818	0.363636	0.272727	0	0.454545	0.181818	0.181818	0	0.272727	0	0.272727	0.181818	0.454545	0.727273	0	0.00357764	0.00375846	0.00235529	0.00146605	0.00162957	0.00148945
Apolipoprotein A-II OS=Homo sapiens GN=APOA2 PE=1 SV=1	sp|P02652|APOA2_HUMAN	11	10	7	6	4	4	10	11	13	13	12	11	10	12	11	10	13	4	5	2	4	0.909091	0.636364	0.545455	0.363636	0.363636	0.909091	1	1.18182	1.18182	1.09091	1	0.909091	1.09091	1	0.909091	1.18182	0.363636	0.454545	0.181818	0.363636	0.0065458	0.0050087	0.00451015	0.00314038	0.0029321	0.00814783	0.00819196
Apolipoprotein C-II OS=Homo sapiens GN=APOC2 PE=1 SV=1	sp|P02655|APOC2_HUMAN	11	2	0	0	0	0	0	0	0	3	2	2	2	2	0	0	3	0	0	0	0	0.181818	0	0	0	0	0	0	0	0.272727	0.181818	0.181818	0.181818	0.181818	0	0	0.272727	0	0	0	0	0.00130916	0	0	0	0	0	0
Apolipoprotein C-III OS=Homo sapiens GN=APOC3 PE=1 SV=1	sp|P02656|APOC3_HUMAN	11	5	0	4	0	0	4	0	0	3	2	6	0	4	0	0	2	0	0	0	0	0.454545	0	0.363636	0	0	0.363636	0	0	0.272727	0.181818	0.545455	0	0.363636	0	0	0.181818	0	0	0	0	0.0032729	0	0.00300677	0	0	0.00325913	0
Platelet factor 4 OS=Homo sapiens GN=PF4 PE=1 SV=2	sp|P02776|PLF4_HUMAN	11	3	4	3	2	3	4	5	3	6	5	7	4	8	2	8	11	0	0	0	0	0.272727	0.363636	0.272727	0.181818	0.272727	0.363636	0.454545	0.272727	0.545455	0.454545	0.636364	0.363636	0.727273	0.181818	0.727273	1	0	0	0	0	0.00196374	0.00286211	0.00225508	0.00157019	0.00219908	0.00325913	0.00372362
Protein S100-A8 OS=Homo sapiens GN=S100A8 PE=1 SV=1	sp|P05109|S10A8_HUMAN	11	6	0	0	0	0	0	3	0	0	0	0	0	0	0	0	0	0	0	0	0	0.545455	0	0	0	0	0	0.272727	0	0	0	0	0	0	0	0	0	0	0	0	0	0.00392748	0	0	0	0	0	0.00223417
Ig lambda chain V-I region EPS OS=Homo sapiens PE=1 SV=1	sp|P06888|LV109_HUMAN	11	0	3	0	0	0	0	0	0	0	0	0	2	0	0	0	0	0	2	0	0	0	0.272727	0	0	0	0	0	0	0	0	0	0.181818	0	0	0	0	0	0.181818	0	0	0	0.00214659	0	0	0	0	0
Ig lambda-2 chain C regions OS=Homo sapiens GN=IGLC2 PE=1 SV=1	sp|P0CG05|LAC2_HUMAN	11	46	45	45	44	52	43	45	47	40	53	44	45	52	52	47	50	70	62	127	69	4.18182	4.09091	4.09091	4	4.72727	3.90909	4.09091	4.27273	3.63636	4.81818	4	4.09091	4.72727	4.72727	4.27273	4.54545	6.36364	5.63636	11.5455	6.27273	0.0301107	0.0321988	0.0338261	0.0345442	0.0381173	0.0350357	0.0335125
Histone H4 OS=Homo sapiens GN=HIST1H4A PE=1 SV=2	sp|P62805|H4_HUMAN	11	8	0	0	0	0	0	0	0	0	0	0	0	0	0	0	0	0	0	0	0	0.727273	0	0	0	0	0	0	0	0	0	0	0	0	0	0	0	0	0	0	0	0.00523664	0	0	0	0	0	0
Dermcidin OS=Homo sapiens GN=DCD PE=1 SV=2	sp|P81605|DCD_HUMAN	11	0	0	0	0	0	0	0	2	0	0	0	0	2	2	2	0	0	0	0	0	0	0	0	0	0	0	0	0.181818	0	0	0	0	0.181818	0.181818	0.181818	0	0	0	0	0	0	0	0	0	0	0	0
Cornifin-B OS=Homo sapiens GN=SPRR1B PE=1 SV=2	sp|P22528|SPR1B_HUMAN (+1)	10	3	0	0	0	0	0	0	0	0	0	0	0	0	0	0	0	0	0	0	0	0.3	0	0	0	0	0	0	0	0	0	0	0	0	0	0	0	0	0	0	0	0.00216011	0	0	0	0	0	0
Neutrophil defensin 1 OS=Homo sapiens GN=DEFA1 PE=1 SV=1	sp|P59665|DEF1_HUMAN (+1)	10	0	0	0	0	0	0	2	0	0	0	0	0	0	0	0	0	0	0	0	0	0	0	0	0	0	0	0.2	0	0	0	0	0	0	0	0	0	0	0	0	0	0	0	0	0	0	0	0.00163839
Apolipoprotein C-I OS=Homo sapiens GN=APOC1 PE=1 SV=1	sp|P02654|APOC1_HUMAN	9	0	0	0	0	0	5	6	6	7	2	4	2	7	3	0	3	0	0	0	0	0	0	0	0	0	0.555556	0.666667	0.666667	0.777778	0.222222	0.444444	0.222222	0.777778	0.333333	0	0.333333	0	0	0	0	0	0	0	0	0	0.00497923	0.0054613
[truncated: 33 more columns]

## Sheet: NSAF
Identified Proteins (331)	Accession Number	Molecular weight kDa	SpC 20775	SpC 20776	SpC 20777	SpC 20778	SpC 20779	SpC 20780	SpC 20781	SpC 20782	SpC 20783	SpC 20784	SpC 20785	SpC 20786	SpC 20787	SpC 20788	SpC 20789	SpC 20790	SpC 20943	SpC 20944	SpC 20945	SpC 20946	SAF 20775	SAF 20776	SAF 20777	SAF 20778	SAF 20779	SAF 20780	SAF 20781	SAF 20782	SAF 20783	SAF 20784	SAF 20785	SAF 20786	SAF 20787	SAF 20788	SAF 20789	SAF 20790	SAF 20943	SAF 20944	SAF 20945	SAF 20946	NSAF 20775	NSAF 20776	NSAF 20777	NSAF 20778	NSAF 20779	NSAF 20780	NSAF 20781
Mucin-5B OS=Homo sapiens GN=MUC5B PE=1 SV=3	sp|Q9HC84|MUC5B_HUMAN	596	32	0	0	0	0	0	0	0	0	0	0	0	0	0	0	0	0	0	0	0	0.0536913	0	0	0	0	0	0	0	0	0	0	0	0	0	0	0	0	0	0	0	0.000386598	0	0	0	0	0	0
IgGFc-binding protein OS=Homo sapiens GN=FCGBP PE=1 SV=3	sp|Q9Y6R7|FCGBP_HUMAN	572	21	8	3	3	5	6	5	4	2	3	0	7	10	17	7	9	3	6	7	7	0.0367133	0.013986	0.00524476	0.00524476	0.00874126	0.0104895	0.00874126	0.00699301	0.0034965	0.00524476	0	0.0122378	0.0174825	0.0297203	0.0122378	0.0157343	0.00524476	0.0104895	0.0122378	0.0122378	0.00026435	0.000110081	4.33669e-05	4.5294e-05	7.04832e-05	9.40135e-05	7.1608e-05
Mucin-5AC (Fragments) OS=Homo sapiens GN=MUC5AC PE=1 SV=3	sp|P98088|MUC5A_HUMAN	527	9	0	0	0	0	0	0	0	0	0	0	0	0	0	0	0	0	0	0	0	0.0170778	0	0	0	0	0	0	0	0	0	0	0	0	0	0	0	0	0	0	0	0.000122967	0	0	0	0	0	0
Apolipoprotein B-100 OS=Homo sapiens GN=APOB PE=1 SV=2	sp|P04114|APOB_HUMAN	516	622	534	544	491	585	422	475	353	578	572	518	500	685	596	682	724	732	651	591	645	1.20543	1.03488	1.05426	0.95155	1.13372	0.817829	0.920543	0.684109	1.12016	1.10853	1.00388	0.968992	1.32752	1.15504	1.32171	1.4031	1.4186	1.26163	1.14535	1.25	0.00867953	0.00814538	0.0087173	0.00821764	0.00914151	0.00732989	0.00754105
Apolipoprotein(a) OS=Homo sapiens GN=LPA PE=1 SV=1	sp|P08519|APOA_HUMAN	501	12	10	5	17	12	6	5	39	4	18	23	11	33	8	7	6	0	63	5	7	0.0239521	0.0199601	0.00998004	0.0339321	0.0239521	0.011976	0.00998004	0.0778443	0.00798403	0.0359281	0.0459082	0.0219561	0.0658683	0.0159681	0.0139721	0.011976	0	0.125749	0.00998004	0.0139721	0.000172464	0.000157102	8.25211e-05	0.00029304	0.000193132	0.000107337	8.17561e-05
Tenascin-X OS=Homo sapiens GN=TNXB PE=1 SV=3	sp|P22105|TENX_HUMAN	464	0	0	0	0	0	0	0	0	0	0	0	0	0	0	0	0	0	0	2	0	0	0	0	0	0	0	0	0	0	0	0	0	0	0	0	0	0	0	0.00431034	0	0	0	0	0	0	0	0
Desmoplakin OS=Homo sapiens GN=DSP PE=1 SV=3	sp|P15924|DESP_HUMAN	332	0	0	0	0	0	0	0	0	0	0	0	0	0	0	0	0	86	0	0	0	0	0	0	0	0	0	0	0	0	0	0	0	0	0	0	0	0.259036	0	0	0	0	0	0	0	0	0	0
von Willebrand factor OS=Homo sapiens GN=VWF PE=1 SV=4	sp|P04275|VWF_HUMAN	309	42	39	22	25	23	24	23	25	17	25	39	28	71	35	20	27	17	42	33	18	0.135922	0.126214	0.0711974	0.0809061	0.0744337	0.0776699	0.0744337	0.0809061	0.0550162	0.0809061	0.126214	0.0906149	0.229773	0.113269	0.0647249	0.0873786	0.0550162	0.135922	0.106796	0.0582524	0.000978693	0.000993403	0.000588704	0.00069871	0.000600179	0.000696126	0.000609757
Hornerin OS=Homo sapiens GN=HRNR PE=1 SV=2	sp|Q86YZ3|HORN_HUMAN	282	0	0	0	0	0	2	2	2	0	0	0	2	2	0	0	0	23	2	2	0	0	0	0	0	0	0.0070922	0.0070922	0.0070922	0	0	0	0.0070922	0.0070922	0	0	0	0.0815603	0.0070922	0.0070922	0	0	0	0	0	0	6.35647e-05	5.8099e-05
Fibronectin OS=Homo sapiens GN=FN1 PE=1 SV=4	sp|P02751|FINC_HUMAN	263	185	157	127	150	143	129	75	94	165	166	147	167	142	156	183	179	199	153	187	141	0.703422	0.596958	0.48289	0.570342	0.543726	0.490494	0.285171	0.357414	0.627376	0.631179	0.558935	0.634981	0.539924	0.593156	0.695817	0.680608	0.756654	0.581749	0.711027	0.536122	0.00506491	0.00469855	0.00399283	0.00492551	0.00438422	0.00439611	0.00233611
Deleted in malignant brain tumors 1 protein OS=Homo sapiens GN=DMBT1 PE=1 SV=2	sp|Q9UGM3|DMBT1_HUMAN	261	18	0	0	0	0	0	0	0	0	0	0	0	0	0	0	0	0	0	0	0	0.0689655	0	0	0	0	0	0	0	0	0	0	0	0	0	0	0	0	0	0	0	0.000496578	0	0	0	0	0	0
Coagulation factor V OS=Homo sapiens GN=F5 PE=1 SV=4	sp|P12259|FA5_HUMAN	252	3	3	8	2	3	5	3	2	4	11	6	9	10	6	9	6	5	6	9	7	0.0119048	0.0119048	0.031746	0.00793651	0.0119048	0.0198413	0.0119048	0.00793651	0.015873	0.0436508	0.0238095	0.0357143	0.0396825	0.0238095	0.0357143	0.0238095	0.0198413	0.0238095	0.0357143	0.0277778	8.57188e-05	9.37001e-05	0.000262496	6.85401e-05	9.59914e-05	0.00017783	9.75233e-05
Filaggrin-2 OS=Homo sapiens GN=FLG2 PE=1 SV=1	sp|Q5D862|FILA2_HUMAN	248	2	0	0	0	0	0	0	0	0	0	0	0	0	0	0	0	3	0	0	0	0.00806452	0	0	0	0	0	0	0	0	0	0	0	0	0	0	0	0.0120968	0	0	0	5.80676e-05	0	0	0	0	0	0
Complement C4-A OS=Homo sapiens GN=C4A PE=1 SV=2	sp|P0C0L4|CO4A_HUMAN	193	167	198	160	180	187	163	198	152	182	188	157	198	181	163	183	192	225	250	159	179	0.865285	1.02591	0.829016	0.932642	0.968912	0.84456	1.02591	0.787565	0.943005	0.974093	0.813472	1.02591	0.937824	0.84456	0.948187	0.994819	1.1658	1.29534	0.823834	0.927461	0.00623038	0.00807472	0.00685481	0.00805435	0.00781261	0.00756946	0.00840418
Complement C4-B OS=Homo sapiens GN=C4B PE=1 SV=2	sp|P0C0L5|CO4B_HUMAN	193	171	199	159	179	186	166	197	160	180	186	152	197	178	167	180	193	225	244	158	178	0.88601	1.03109	0.823834	0.927461	0.963731	0.860104	1.02073	0.829016	0.932642	0.963731	0.787565	1.02073	0.92228	0.865285	0.932642	1	1.1658	1.26425	0.818653	0.92228	0.00637961	0.0081155	0.00681197	0.0080096	0.00777083	0.00770878	0.00836174
Complement C5 OS=Homo sapiens GN=C5 PE=1 SV=4	sp|P01031|CO5_HUMAN	188	89	98	77	74	92	70	72	69	80	87	80	87	86	73	75	90	111	102	102	88	0.473404	0.521277	0.409574	0.393617	0.489362	0.37234	0.382979	0.367021	0.425532	0.462766	0.425532	0.462766	0.457447	0.388298	0.398936	0.478723	0.590426	0.542553	0.542553	0.468085	0.00340869	0.00410287	0.00338661	0.0033993	0.00394586	0.00333714	0.00313735
Complement C3 OS=Homo sapiens GN=C3 PE=1 SV=2	sp|P01024|CO3_HUMAN	187	540	639	512	497	542	489	523	539	528	613	499	604	574	480	589	623	919	939	756	764	2.8877	3.41711	2.73797	2.65775	2.8984	2.61497	2.79679	2.88235	2.82353	3.27807	2.66845	3.22995	3.06952	2.56684	3.14973	3.33155	4.91444	5.02139	4.04278	4.08556	0.0207925	0.0268954	0.0226392	0.0229525	0.0233706	0.023437	0.0229112
Pregnancy zone protein OS=Homo sapiens GN=PZP PE=1 SV=4	sp|P20742|PZP_HUMAN	164	109	98	86	108	172	86	122	129	134	156	139	157	105	82	114	127	215	194	0	207	0.664634	0.597561	0.52439	0.658537	1.04878	0.52439	0.743902	0.786585	0.817073	0.95122	0.847561	0.957317	0.640244	0.5	0.695122	0.77439	1.31098	1.18293	0	1.2622	0.00478562	0.00470329	0.00433598	0.00568716	0.00845661	0.00469991	0.00609402
Alpha-2-macroglobulin OS=Homo sapiens GN=A2M PE=1 SV=3	sp|P01023|A2MG_HUMAN	163	471	397	399	496	636	376	443	448	489	548	468	503	565	502	615	544	772	1013	509	782	2.88957	2.43558	2.44785	3.04294	3.90184	2.30675	2.71779	2.74847	3	3.36196	2.87117	3.08589	3.46626	3.07975	3.77301	3.33742	4.7362	6.21472	3.1227	4.79755	0.020806	0.01917	0.0202403	0.026279	0.0314616	0.0206745	0.022264
Attractin OS=Homo sapiens GN=ATRN PE=1 SV=2	sp|O75882|ATRN_HUMAN	159	3	3	13	4	3	14	6	7	13	10	6	12	7	7	7	11	3	3	3	6	0.0188679	0.0188679	0.081761	0.0251572	0.0188679	0.0880503	0.0377358	0.0440252	0.081761	0.0628931	0.0377358	0.0754717	0.0440252	0.0440252	0.0440252	0.0691824	0.0188679	0.0188679	0.0188679	0.0377358	0.000135856	0.000148506	0.00067605	0.000217259	0.000152137	0.000789161	0.00030913
Proteoglycan 4 OS=Homo sapiens GN=PRG4 PE=1 SV=2	sp|Q92954|PRG4_HUMAN	151	0	0	4	0	0	0	0	0	7	3	0	3	4	4	3	3	0	0	0	0	0	0	0.0264901	0	0	0	0	0	0.0463576	0.0198675	0	0.0198675	0.0264901	0.0264901	0.0198675	0.0198675	0	0	0	0	0	0	0.000219036	0	0	0	0
Complement factor H OS=Homo sapiens GN=CFH PE=1 SV=4	sp|P08603|CFAH_HUMAN	139	202	205	169	172	167	159	181	185	189	182	212	212	214	173	211	241	228	225	193	189	1.45324	1.47482	1.21583	1.23741	1.20144	1.14388	1.30216	1.33094	1.35971	1.30935	1.52518	1.52518	1.53957	1.2446	1.51799	1.73381	1.64029	1.61871	1.38849	1.35971	0.0104639	0.011608	0.0100532	0.0106863	0.00968754	0.0102522	0.0106672
Multimerin-1 OS=Homo sapiens GN=MMRN1 PE=1 SV=3	sp|Q13201|MMRN1_HUMAN	138	0	0	0	0	0	0	0	0	0	0	0	0	0	0	0	0	0	2	0	0	0	0	0	0	0	0	0	0	0	0	0	0	0	0	0	0	0	0.0144928	0	0	0	0	0	0	0	0	0
WASH complex subunit FAM21B OS=Homo sapiens GN=FAM21B PE=2 SV=2	sp|Q5SNT6|FA21B_HUMAN (+1)	137	0	0	0	0	0	0	0	0	0	0	0	0	0	0	0	0	2	0	0	0	0	0	0	0	0	0	0	0	0	0	0	0	0	0	0	0	0.0145985	0	0	0	0	0	0	0	0	0	0
Thrombospondin-1 OS=Homo sapiens GN=THBS1 PE=1 SV=2	sp|P07996|TSP1_HUMAN	129	6	42	22	18	20	9	10	13	19	31	23	21	35	6	35	41	23	36	44	16	0.0465116	0.325581	0.170543	0.139535	0.155039	0.0697674	0.0775194	0.100775	0.147287	0.24031	0.178295	0.162791	0.271318	0.0465116	0.271318	0.317829	0.178295	0.27907	0.341085	0.124031	0.000334902	0.00256259	0.00141015	0.00120503	0.00125012	0.000625299	0.000635035
Ceruloplasmin OS=Homo sapiens GN=CP PE=1 SV=1	sp|P00450|CERU_HUMAN	122	91	77	79	78	91	83	104	100	106	87	122	83	115	95	103	102	110	94	84	100	0.745902	0.631148	0.647541	0.639344	0.745902	0.680328	0.852459	0.819672	0.868852	0.713115	1	0.680328	0.942623	0.778689	0.844262	0.836066	0.901639	0.770492	0.688525	0.819672	0.00537078	0.00496764	0.00535427	0.00552141	0.00601441	0.00609752	0.00698331
Desmoglein-1 OS=Homo sapiens GN=DSG1 PE=1 SV=2	sp|Q02413|DSG1_HUMAN	114	0	0	0	0	0	0	0	0	0	0	0	0	0	0	0	0	20	0	0	0	0	0	0	0	0	0	0	0	0	0	0	0	0	0	0	0	0.175439	0	0	0	0	0	0	0	0	0	0
Inter-alpha-trypsin inhibitor heavy chain H2 OS=Homo sapiens GN=ITIH2 PE=1 SV=2	sp|P19823|ITIH2_HUMAN	106	56	56	57	50	62	56	51	55	65	68	61	66	69	67	79	84	50	74	48	59	0.528302	0.528302	0.537736	0.471698	0.584906	0.528302	0.481132	0.518868	0.613208	0.641509	0.575472	0.622642	0.650943	0.632075	0.745283	0.792453	0.471698	0.698113	0.45283	0.556604	0.00380398	0.00415816	0.00444633	0.00407361	0.00471626	0.00473497	0.00394141
Complement component C6 OS=Homo sapiens GN=C6 PE=1 SV=3	sp|P13671|CO6_HUMAN	105	34	42	34	35	37	30	36	43	28	49	44	38	47	32	47	41	38	44	40	34	0.32381	0.4	0.32381	0.333333	0.352381	0.285714	0.342857	0.409524	0.266667	0.466667	0.419048	0.361905	0.447619	0.304762	0.447619	0.390476	0.361905	0.419048	0.380952	0.32381	0.00233155	0.00314832	0.00267746	0.00287868	0.00284135	0.00256075	0.00280867
Alpha-actinin-1 OS=Homo sapiens GN=ACTN1 PE=1 SV=2	sp|P12814|ACTN1_HUMAN	103	3	0	0	0	0	0	0	0	0	0	0	0	0	0	0	0	0	0	0	0	0.0291262	0	0	0	0	0	0	0	0	0	0	0	0	0	0	0	0	0	0	0	0.00020972	0	0	0	0	0	0
Inter-alpha-trypsin inhibitor heavy chain H4 OS=Homo sapiens GN=ITIH4 PE=1 SV=4	sp|Q14624|ITIH4_HUMAN	103	48	50	55	53	50	62	67	76	47	57	94	51	74	66	68	66	53	81	55	51	0.466019	0.485437	0.533981	0.514563	0.485437	0.601942	0.650485	0.737864	0.456311	0.553398	0.912621	0.495146	0.718447	0.640777	0.660194	0.640777	0.514563	0.786408	0.533981	0.495146	0.00335552	0.00382078	0.00441528	0.00444379	0.00391421	0.00539497	0.00532875
Band 3 anion transport protein OS=Homo sapiens GN=SLC4A1 PE=1 SV=3	sp|P02730|B3AT_HUMAN	102	2	2	2	0	2	0	2	2	0	0	0	0	0	3	0	0	0	0	0	0	0.0196078	0.0196078	0.0196078	0	0.0196078	0	0.0196078	0.0196078	0	0	0	0	0	0.0294118	0	0	0	0	0	0	0.000141184	0.00015433	0.00016213	0	0.000158103	0	0.000160627
Inter-alpha-trypsin inhibitor heavy chain H1 OS=Homo sapiens GN=ITIH1 PE=1 SV=3	sp|P19827|ITIH1_HUMAN	101	54	55	66	46	52	51	49	46	67	73	59	61	66	52	66	74	69	85	54	59	0.534653	0.544554	0.653465	0.455446	0.514851	0.50495	0.485149	0.455446	0.663366	0.722772	0.584158	0.60396	0.653465	0.514851	0.653465	0.732673	0.683168	0.841584	0.534653	0.584158	0.00384971	0.00428609	0.00540325	0.00393325	0.00415139	0.00452568	0.00397432
Inter-alpha-trypsin inhibitor heavy chain H3 OS=Homo sapiens GN=ITIH3 PE=1 SV=2	sp|Q06033|ITIH3_HUMAN	100	11	13	8	16	11	15	21	15	13	15	25	19	26	16	15	23	4	24	14	16	0.11	0.13	0.08	0.16	0.11	0.15	0.21	0.15	0.13	0.15	0.25	0.19	0.26	0.16	0.15	0.23	0.04	0.24	0.14	0.16	0.000792042	0.00102321	0.000661489	0.00138177	0.000886961	0.00134439	0.00172031
Desmocollin-1 OS=Homo sapiens GN=DSC1 PE=1 SV=2	sp|Q08554|DSC1_HUMAN	100	0	0	0	0	0	0	0	0	0	0	0	0	0	0	0	0	8	0	0	0	0	0	0	0	0	0	0	0	0	0	0	0	0	0	0	0	0.08	0	0	0	0	0	0	0	0	0	0
Desmocollin-3 OS=Homo sapiens GN=DSC3 PE=1 SV=3	sp|Q14574|DSC3_HUMAN	100	0	0	0	0	0	0	0	0	0	0	0	0	0	0	0	0	2	0	0	0	0	0	0	0	0	0	0	0	0	0	0	0	0	0	0	0	0.02	0	0	0	0	0	0	0	0	0	0
Fibrinogen alpha chain OS=Homo sapiens GN=FGA PE=1 SV=2	sp|P02671|FIBA_HUMAN	95	11	4	4	5	5	2	6	13	2	8	15	3	25	10	10	2	0	5	0	0	0.115789	0.0421053	0.0421053	0.0526316	0.0526316	0.0210526	0.0631579	0.136842	0.0210526	0.0842105	0.157895	0.0315789	0.263158	0.105263	0.105263	0.0210526	0	0.0526316	0	0	0.000833728	0.000331403	0.000348152	0.000454529	0.000424383	0.000188687	0.000517387
Complement component C7 OS=Homo sapiens GN=C7 PE=1 SV=2	sp|P10643|CO7_HUMAN	94	33	38	23	36	35	30	39	38	26	40	48	31	45	42	39	29	47	34	39	38	0.351064	0.404255	0.244681	0.382979	0.37234	0.319149	0.414894	0.404255	0.276596	0.425532	0.510638	0.329787	0.478723	0.446809	0.414894	0.308511	0.5	0.361702	0.414894	0.404255	0.00252779	0.00318182	0.00202317	0.00330742	0.00300228	0.00286041	0.00339879
Phosphatidylinositol-glycan-specific phospholipase D OS=Homo sapiens GN=GPLD1 PE=1 SV=3	sp|P80108|PHLD_HUMAN	92	0	2	5	0	2	2	0	0	8	2	2	5	4	0	5	6	0	3	0	4	0	0.0217391	0.0543478	0	0.0217391	0.0217391	0	0	0.0869565	0.0217391	0.0217391	0.0543478	0.0434783	0	0.0543478	0.0652174	0	0.0326087	0	0.0434783	0	0.000171105	0.000449381	0	0.000175289	0.00019484	0
Plasminogen OS=Homo sapiens GN=PLG PE=1 SV=2	sp|P00747|PLMN_HUMAN	91	74	87	87	88	96	68	85	72	100	93	102	94	91	82	91	100	108	114	100	104	0.813187	0.956044	0.956044	0.967033	1.05495	0.747253	0.934066	0.791209	1.0989	1.02198	1.12088	1.03297	1	0.901099	1	1.0989	1.18681	1.25275	1.0989	1.14286	0.00585526	0.00752484	0.00790516	0.00835135	0.00850632	0.00669734	0.00765183
Complement factor B OS=Homo sapiens GN=CFB PE=1 SV=2	sp|P00751|CFAB_HUMAN	86	28	34	43	36	36	30	38	34	34	38	66	32	42	42	34	46	39	57	38	32	0.325581	0.395349	0.5	0.418605	0.418605	0.348837	0.44186	0.395349	0.395349	0.44186	0.767442	0.372093	0.488372	0.488372	0.395349	0.534884	0.453488	0.662791	0.44186	0.372093	0.00234431	0.00311172	0.00413431	0.00361509	0.00337533	0.00312649	0.0036197
Gelsolin OS=Homo sapiens GN=GSN PE=1 SV=1	sp|P06396|GELS_HUMAN	86	40	48	39	39	38	30	31	35	42	51	36	41	39	46	54	39	52	49	50	58	0.465116	0.55814	0.453488	0.453488	0.44186	0.348837	0.360465	0.406977	0.488372	0.593023	0.418605	0.476744	0.453488	0.534884	0.627907	0.453488	0.604651	0.569767	0.581395	0.674419	0.00334902	0.00439301	0.00374972	0.00391635	0.00356284	0.00312649	0.00295291
Transferrin receptor protein 1 OS=Homo sapiens GN=TFRC PE=1 SV=2	sp|P02786|TFR1_HUMAN	85	0	0	0	0	0	3	3	2	0	0	3	0	2	0	0	2	0	0	0	0	0	0	0	0	0	0.0352941	0.0352941	0.0235294	0	0	0.0352941	0	0.0235294	0	0	0.0235294	0	0	0	0	0	0	0	0	0	0.000316328	0.000289128
Myeloperoxidase OS=Homo sapiens GN=MPO PE=1 SV=1	sp|P05164|PERM_HUMAN	84	8	0	0	0	0	0	0	0	0	0	0	0	0	0	0	2	0	0	0	0	0.0952381	0	0	0	0	0	0	0	0	0	0	0	0	0	0	0.0238095	0	0	0	0	0.000685751	0	0	0	0	0	0
Sulfhydryl oxidase 1 OS=Homo sapiens GN=QSOX1 PE=1 SV=3	sp|O00391|QSOX1_HUMAN	83	4	0	0	0	0	0	2	0	0	0	2	2	0	2	0	2	2	2	2	0	0.0481928	0	0	0	0	0	0.0240964	0	0	0	0.0240964	0.0240964	0	0.0240964	0	0.0240964	0.0240964	0.0240964	0.0240964	0	0.000347006	0	0	0	0	0	0.000197397
Coagulation factor XIII A chain OS=Homo sapiens GN=F13A1 PE=1 SV=4	sp|P00488|F13A_HUMAN	83	3	2	0	0	2	0	0	0	2	3	0	0	0	0	3	0	0	2	4	0	0.0361446	0.0240964	0	0	0.0240964	0	0	0	0.0240964	0.0361446	0	0	0	0	0.0361446	0	0	0.0240964	0.0481928	0	0.000260255	0.000189658	0	0	0.000194296	0	0
Polymeric immunoglobulin receptor OS=Homo sapiens GN=PIGR PE=1 SV=4	sp|P01833|PIGR_HUMAN	83	35	3	4	0	4	0	0	0	2	3	5	5	4	0	0	3	2	5	2	2	0.421687	0.0361446	0.0481928	0	0.0481928	0	0	0	0.0240964	0.0361446	0.060241	0.060241	0.0481928	0	0	0.0361446	0.0240964	0.060241	0.0240964	0.0240964	0.00303631	0.000284487	0.000398487	0	0.000388592	0	0
Complement C2 OS=Homo sapiens GN=C2 PE=1 SV=2	sp|P06681|CO2_HUMAN	83	8	10	17	12	12	17	17	12	13	11	17	8	22	15	14	11	13	18	9	7	0.0963855	0.120482	0.204819	0.144578	0.144578	0.204819	0.204819	0.144578	0.156627	0.13253	0.204819	0.0963855	0.26506	0.180723	0.168675	0.13253	0.156627	0.216867	0.108434	0.0843373	0.000694013	0.000948291	0.00169357	0.00124859	0.00116578	0.00183572	0.00167787
Plakophilin-1 OS=Homo sapiens GN=PKP1 PE=1 SV=2	sp|Q13835|PKP1_HUMAN	83	0	0	0	0	0	0	0	0	0	0	0	0	0	0	0	0	3	0	0	0	0	0	0	0	0	0	0	0	0	0	0	0	0	0	0	0	0.0361446	0	0	0	0	0	0	0	0	0	0
Junction plakoglobin OS=Homo sapiens GN=JUP PE=1 SV=3	sp|P14923|PLAK_HUMAN	82	0	0	0	0	0	0	0	0	0	0	0	0	0	0	0	0	27	0	0	0	0	0	0	0	0	0	0	0	0	0	0	0	0	0	0	0	0.329268	0	0	0	0	0	0	0	0	0	0
Complement C1r subcomponent OS=Homo sapiens GN=C1R PE=1 SV=2	sp|P00736|C1R_HUMAN	80	26	38	29	31	36	27	33	25	30	40	27	36	39	27	37	38	33	34	30	36	0.325	0.475	0.3625	0.3875	0.45	0.3375	0.4125	0.3125	0.375	0.5	0.3375	0.45	0.4875	0.3375	0.4625	0.475	0.4125	0.425	0.375	0.45	0.00234012	0.00373864	0.00299737	0.00334647	0.00362848	0.00302488	0.00337918
Hepatocyte growth factor-like protein OS=Homo sapiens GN=MST1 PE=1 SV=2	sp|P26927|HGFL_HUMAN	80	5	2	3	5	10	2	5	3	5	6	6	4	6	5	9	3	6	9	6	8	0.0625	0.025	0.0375	0.0625	0.125	0.025	0.0625	0.0375	0.0625	0.075	0.075	0.05	0.075	0.0625	0.1125	0.0375	0.075	0.1125	0.075	0.1	0.000450024	0.00019677	0.000310073	0.000539753	0.00100791	0.000224065	0.000511997
Mannan-binding lectin serine protease 1 OS=Homo sapiens GN=MASP1 PE=1 SV=3	sp|P48740|MASP1_HUMAN	79	5	5	4	3	5	4	0	0	6	8	4	4	3	3	5	3	9	7	7	5	0.0632911	0.0632911	0.0506329	0.0379747	0.0632911	0.0506329	0	0	0.0759494	0.101266	0.0506329	0.0506329	0.0379747	0.0379747	0.0632911	0.0379747	0.113924	0.0886076	0.0886076	0.0632911	0.00045572	0.000498153	0.000418664	0.000327951	0.000510334	0.000453803	0
Lactotransferrin OS=Homo sapiens GN=LTF PE=1 SV=6	sp|P02788|TRFL_HUMAN	78	71	2	0	0	0	0	0	4	0	0	3	3	0	0	0	14	2	4	0	0	0.910256	0.025641	0	0	0	0	0	0.0512821	0	0	0.0384615	0.0384615	0	0	0	0.179487	0.025641	0.0512821	0	0	0.00655419	0.000201816	0	0	0	0	0
Matrix metalloproteinase-9 OS=Homo sapiens GN=MMP9 PE=1 SV=3	sp|P14780|MMP9_HUMAN	78	2	0	0	0	0	0	2	0	0	0	0	0	0	0	0	4	0	4	0	0	0.025641	0	0	0	0	0	0.025641	0	0	0	0	0	0	0	0	0.0512821	0	0.0512821	0	0	0.000184625	0	0	0	0	0	0.00021005
Serotransferrin OS=Homo sapiens GN=TF PE=1 SV=3	sp|P02787|TRFE_HUMAN	77	162	131	170	130	139	206	153	157	173	149	190	182	181	177	185	201	180	209	170	167	2.1039	1.7013	2.20779	1.68831	1.80519	2.67532	1.98701	2.03896	2.24675	1.93506	2.46753	2.36364	2.35065	2.2987	2.4026	2.61039	2.33766	2.71429	2.20779	2.16883	0.0151489	0.0133906	0.0182554	0.0145804	0.0145558	0.0239779	0.0162775
Complement C1s subcomponent OS=Homo sapiens GN=C1S PE=1 SV=1	sp|P09871|C1S_HUMAN	77	30	44	20	32	33	29	33	27	30	31	24	30	40	28	38	37	39	35	36	35	0.38961	0.571429	0.25974	0.415584	0.428571	0.376623	0.428571	0.350649	0.38961	0.402597	0.311688	0.38961	0.519481	0.363636	0.493506	0.480519	0.506494	0.454545	0.467532	0.454545	0.00280534	0.00449761	0.00214769	0.00358901	0.00345569	0.00337553	0.00351084
Fibulin-1 OS=Homo sapiens GN=FBLN1 PE=1 SV=4	sp|P23142|FBLN1_HUMAN	77	24	17	16	19	10	11	12	11	11	22	16	23	17	18	23	9	15	9	12	12	0.311688	0.220779	0.207792	0.246753	0.12987	0.142857	0.155844	0.142857	0.142857	0.285714	0.207792	0.298701	0.220779	0.233766	0.298701	0.116883	0.194805	0.116883	0.155844	0.155844	0.00224428	0.00173771	0.00171815	0.00213097	0.00104718	0.00128037	0.00127667
Protein-glutamine gamma-glutamyltransferase E OS=Homo sapiens GN=TGM3 PE=1 SV=4	sp|Q08188|TGM3_HUMAN	77	0	0	0	0	0	0	0	0	0	0	0	0	0	0	0	0	4	0	0	0	0	0	0	0	0	0	0	0	0	0	0	0	0	0	0	0	0.0519481	0	0	0	0	0	0	0	0	0	0
Mannan-binding lectin serine protease 2 OS=Homo sapiens GN=MASP2 PE=1 SV=4	sp|O00187|MASP2_HUMAN	76	0	2	0	0	2	2	2	0	3	2	0	2	2	3	0	2	2	3	4	0	0	0.0263158	0	0	0.0263158	0.0263158	0.0263158	0	0.0394737	0.0263158	0	0.0263158	0.0263158	0.0394737	0	0.0263158	0.0263158	0.0394737	0.0526316	0	0	0.000207127	0	0	0.000212192	0.000235858	0.000215578
Coagulation factor XIII B chain OS=Homo sapiens GN=F13B PE=1 SV=3	sp|P05160|F13B_HUMAN	76	18	23	22	20	29	19	22	14	23	17	15	20	24	15	29	24	28	27	20	22	0.236842	0.302632	0.289474	0.263158	0.381579	0.25	0.289474	0.184211	0.302632	0.223684	0.197368	0.263158	0.315789	0.197368	0.381579	0.315789	0.368421	0.355263	0.263158	0.289474	0.00170535	0.00238196	0.00239355	0.00227265	0.00307678	0.00224065	0.00237136
Vitamin K-dependent protein S OS=Homo sapiens GN=PROS1 PE=1 SV=1	sp|P07225|PROS_HUMAN	75	30	25	27	29	31	21	27	26	24	34	26	32	33	26	31	38	41	39	32	28	0.4	0.333333	0.36	0.386667	0.413333	0.28	0.36	0.346667	0.32	0.453333	0.346667	0.426667	0.44	0.346667	0.413333	0.506667	0.546667	0.52	0.426667	0.373333	0.00288015	0.0026236	0.0029767	0.00333927	0.00333282	0.00250953	0.0029491
Transforming growth factor-beta-induced protein ig-h3 OS=Homo sapiens GN=TGFBI PE=1 SV=1	sp|Q15582|BGH3_HUMAN	75	0	0	0	0	0	0	0	0	0	0	0	0	0	0	2	0	0	2	3	0	0	0	0	0	0	0	0	0	0	0	0	0	0	0	0.0266667	0	0	0.0266667	0.04	0	0	0	0	0	0	0	0
Kininogen-1 OS=Homo sapiens GN=KNG1 PE=1 SV=2	sp|P01042|KNG1_HUMAN	72	15	19	25	22	16	25	23	20	17	23	25	24	27	25	29	24	25	26	21	17	0.208333	0.263889	0.347222	0.305556	0.222222	0.347222	0.319444	0.277778	0.236111	0.319444	0.347222	0.333333	0.375	0.347222	0.402778	0.333333	0.347222	0.361111	0.291667	0.236111	0.00150008	0.00207702	0.00287105	0.00263879	0.00179184	0.00311202	0.00261688
Plasma kallikrein OS=Homo sapiens GN=KLKB1 PE=1 SV=1	sp|P03952|KLKB1_HUMAN	71	16	20	26	23	30	20	19	16	31	27	23	22	21	19	28	30	12	19	11	11	0.225352	0.28169	0.366197	0.323944	0.422535	0.28169	0.267606	0.225352	0.43662	0.380282	0.323944	0.309859	0.295775	0.267606	0.394366	0.422535	0.169014	0.267606	0.15493	0.15493	0.00162262	0.00221713	0.00302794	0.0027976	0.00340702	0.00252468	0.00219221
Heat shock cognate 71 kDa protein OS=Homo sapiens GN=HSPA8 PE=1 SV=1	sp|P11142|HSP7C_HUMAN	71	2	0	0	0	0	0	0	0	0	0	0	0	0	0	0	0	0	0	0	0	0.028169	0	0	0	0	0	0	0	0	0	0	0	0	0	0	0	0	0	0	0	0.000202828	0	0	0	0	0	0
Hepatocyte growth factor activator OS=Homo sapiens GN=HGFAC PE=1 SV=1	sp|Q04756|HGFA_HUMAN	71	0	0	0	0	0	0	0	0	0	0	3	3	3	0	0	2	0	0	0	0	0	0	0	0	0	0	0	0	0	0	0.0422535	0.0422535	0.0422535	0	0	0.028169	0	0	0	0	0	0	0	0	0	0	0
Cartilage acidic protein 1 OS=Homo sapiens GN=CRTAC1 PE=1 SV=2	sp|Q9NQ79|CRAC1_HUMAN	71	0	0	0	0	3	0	0	0	0	0	0	0	0	0	0	0	0	0	0	0	0	0	0	0	0.0422535	0	0	0	0	0	0	0	0	0	0	0	0	0	0	0	0	0	0	0	0.000340702	0	0
Prothrombin OS=Homo sapiens GN=F2 PE=1 SV=2	sp|P00734|THRB_HUMAN	70	36	42	49	46	51	47	46	43	50	48	52	42	51	48	61	56	50	60	53	51	0.514286	0.6	0.7	0.657143	0.728571	0.671429	0.657143	0.614286	0.714286	0.685714	0.742857	0.6	0.728571	0.685714	0.871429	0.8	0.714286	0.857143	0.757143	0.728571	0.00370305	0.00472249	0.00578803	0.00567512	0.00587467	0.00601776	0.00538329
Coagulation factor XI OS=Homo sapiens GN=F11 PE=1 SV=1	sp|P03951|FA11_HUMAN	70	0	4	4	0	4	0	3	0	0	2	2	2	0	0	5	4	2	6	4	2	0	0.0571429	0.0571429	0	0.0571429	0	0.0428571	0	0	0.0285714	0.0285714	0.0285714	0	0	0.0714286	0.0571429	0.0285714	0.0857143	0.0571429	0.0285714	0	0.000449761	0.000472492	0	0.000460759	0	0.000351084
Plastin-2 OS=Homo sapiens GN=LCP1 PE=1 SV=6	sp|P13796|PLSL_HUMAN	70	4	0	0	0	0	0	0	0	0	0	0	0	0	0	0	0	0	0	0	0	0.0571429	0	0	0	0	0	0	0	0	0	0	0	0	0	0	0	0	0	0	0	0.00041145	0	0	0	0	0	0
Afamin OS=Homo sapiens GN=AFM PE=1 SV=1	sp|P43652|AFAM_HUMAN	69	9	11	16	8	5	14	10	10	13	10	16	17	13	14	16	17	8	14	7	8	0.130435	0.15942	0.231884	0.115942	0.0724638	0.202899	0.144928	0.144928	0.188406	0.144928	0.231884	0.246377	0.188406	0.202899	0.231884	0.246377	0.115942	0.202899	0.101449	0.115942	0.00093918	0.00125477	0.00191736	0.00100128	0.000584295	0.0018185	0.00118724
Coagulation factor XII OS=Homo sapiens GN=F12 PE=1 SV=3	sp|P00748|FA12_HUMAN	68	7	7	8	9	8	6	9	9	13	10	13	10	14	9	6	8	7	10	4	6	0.102941	0.102941	0.117647	0.132353	0.117647	0.0882353	0.132353	0.132353	0.191176	0.147059	0.191176	0.147059	0.205882	0.132353	0.0882353	0.117647	0.102941	0.147059	0.0588235	0.0882353	0.000741216	0.000810231	0.000972778	0.00114301	0.000948621	0.000790819	0.00108423
Cholinesterase OS=Homo sapiens GN=BCHE PE=1 SV=1	sp|P06276|CHLE_HUMAN	68	0	0	3	0	0	2	0	0	2	0	0	3	2	0	2	0	0	0	0	0	0	0	0.0441176	0	0	0.0294118	0	0	0.0294118	0	0	0.0441176	0.0294118	0	0.0294118	0	0	0	0	0	0	0	0.000364792	0	0	0.000263606	0
C4b-binding protein alpha chain OS=Homo sapiens GN=C4BPA PE=1 SV=2	sp|P04003|C4BPA_HUMAN	67	114	100	100	101	107	94	108	101	100	118	111	107	108	99	103	96	99	105	98	79	1.70149	1.49254	1.49254	1.50746	1.59701	1.40299	1.61194	1.50746	1.49254	1.76119	1.65672	1.59701	1.61194	1.47761	1.53731	1.43284	1.47761	1.56716	1.46269	1.1791	0.0122514	0.0117475	0.0123412	0.0130185	0.0128772	0.0125744	0.0132049
Complement component C8 beta chain OS=Homo sapiens GN=C8B PE=1 SV=3	sp|P07358|CO8B_HUMAN	67	25	31	27	29	24	23	29	28	25	29	29	28	24	21	25	25	30	36	43	30	0.373134	0.462687	0.402985	0.432836	0.358209	0.343284	0.432836	0.41791	0.373134	0.432836	0.432836	0.41791	0.358209	0.313433	0.373134	0.373134	0.447761	0.537313	0.641791	0.447761	0.00268671	0.00364172	0.00333213	0.00373799	0.00288834	0.00307672	0.00354577
Keratin, type II cytoskeletal 1 OS=Homo sapiens GN=KRT1 PE=1 SV=6	sp|P04264|K2C1_HUMAN	66	55	42	34	35	31	45	43	54	39	31	46	51	47	48	38	42	275	45	51	50	0.833333	0.636364	0.515152	0.530303	0.469697	0.681818	0.651515	0.818182	0.590909	0.469697	0.69697	0.772727	0.712121	0.727273	0.575758	0.636364	4.16667	0.681818	0.772727	0.757576	0.00600032	0.0050087	0.00425959	0.00457973	0.0037873	0.00611088	0.00533718
Complement factor I OS=Homo sapiens GN=CFI PE=1 SV=2	sp|P05156|CFAI_HUMAN	66	24	31	26	26	22	19	28	26	24	29	27	28	26	26	27	24	25	30	35	28	0.363636	0.469697	0.393939	0.393939	0.333333	0.287879	0.424242	0.393939	0.363636	0.439394	0.409091	0.424242	0.393939	0.393939	0.409091	0.363636	0.378788	0.454545	0.530303	0.424242	0.00261832	0.0036969	0.00325733	0.00340208	0.00268776	0.00258015	0.00347538
Insulin-like growth factor-binding protein complex acid labile subunit OS=Homo sapiens GN=IGFALS PE=1 SV=1	sp|P35858|ALS_HUMAN	66	11	13	13	6	14	12	14	12	22	26	20	14	11	11	13	15	13	8	18	12	0.166667	0.19697	0.19697	0.0909091	0.212121	0.181818	0.212121	0.181818	0.333333	0.393939	0.30303	0.212121	0.166667	0.166667	0.19697	0.227273	0.19697	0.121212	0.272727	0.181818	0.00120006	0.00155031	0.00162867	0.000785096	0.00171039	0.00162957	0.00173769
Complement component C8 alpha chain OS=Homo sapiens GN=C8A PE=1 SV=2	sp|P07357|CO8A_HUMAN	65	11	14	17	12	18	10	17	16	18	21	17	13	16	7	17	18	22	22	24	17	0.169231	0.215385	0.261538	0.184615	0.276923	0.153846	0.261538	0.246154	0.276923	0.323077	0.261538	0.2	0.246154	0.107692	0.261538	0.276923	0.338462	0.338462	0.369231	0.261538	0.00121853	0.00169525	0.00216256	0.00159435	0.00223291	0.00137886	0.00214251
Keratin, type II cytoskeletal 2 epidermal OS=Homo sapiens GN=KRT2 PE=1 SV=2	sp|P35908|K22E_HUMAN	65	30	30	23	29	22	32	38	41	32	31	35	38	37	33	39	31	37	23	34	18	0.461538	0.461538	0.353846	0.446154	0.338462	0.492308	0.584615	0.630769	0.492308	0.476923	0.538462	0.584615	0.569231	0.507692	0.6	0.476923	0.569231	0.353846	0.523077	0.276923	0.00332325	0.00363268	0.00292582	0.00385301	0.00272911	0.00441237	0.00478914
Semenogelin-2 OS=Homo sapiens GN=SEMG2 PE=1 SV=1	sp|Q02383|SEMG2_HUMAN	65	0	0	0	0	0	0	0	0	0	0	0	0	0	0	0	0	6	0	0	0	0	0	0	0	0	0	0	0	0	0	0	0	0	0	0	0	0.0923077	0	0	0	0	0	0	0	0	0	0
Galectin-3-binding protein OS=Homo sapiens GN=LGALS3BP PE=1 SV=1	sp|Q08380|LG3BP_HUMAN	65	11	8	8	8	8	8	8	6	10	7	9	6	11	10	8	11	5	7	4	5	0.169231	0.123077	0.123077	0.123077	0.123077	0.123077	0.123077	0.0923077	0.153846	0.107692	0.138462	0.0923077	0.169231	0.153846	0.123077	0.169231	0.0769231	0.107692	0.0615385	0.0769231	0.00121853	0.000968715	0.00101768	0.0010629	0.000992403	0.00110309	0.00100824
Keratinocyte proline-rich protein OS=Homo sapiens GN=KPRP PE=1 SV=1	sp|Q5T749|KPRP_HUMAN	64	0	0	0	0	0	0	0	0	0	0	0	2	0	0	0	3	3	0	0	0	0	0	0	0	0	0	0	0	0	0	0	0.03125	0	0	0	0.046875	0.046875	0	0	0	0	0	0	0	0	0	0
Complement factor H-related protein 5 OS=Homo sapiens GN=CFHR5 PE=1 SV=1	sp|Q9BXR6|FHR5_HUMAN	64	0	3	0	0	0	0	0	0	0	0	3	0	0	0	0	0	3	7	8	0	0	0.046875	0	0	0	0	0	0	0	0	0.046875	0	0	0	0	0	0.046875	0.109375	0.125	0	0	0.000368944	0	0	0	0	0
Complement component C9 OS=Homo sapiens GN=C9 PE=1 SV=2	sp|P02748|CO9_HUMAN	63	22	25	26	24	23	21	28	29	12	23	31	24	32	27	21	26	20	30	25	19	0.349206	0.396825	0.412698	0.380952	0.365079	0.333333	0.444444	0.460317	0.190476	0.365079	0.492063	0.380952	0.507937	0.428571	0.333333	0.412698	0.31746	0.47619	0.396825	0.301587	0.00251442	0.00312334	0.00341244	0.00328993	0.00294374	0.00298754	0.00364087
Glucose-6-phosphate isomerase OS=Homo sapiens GN=GPI PE=1 SV=4	sp|P06744|G6PI_HUMAN	63	2	0	0	0	0	0	0	0	0	0	0	0	0	0	0	0	0	0	0	0	0.031746	0	0	0	0	0	0	0	0	0	0	0	0	0	0	0	0	0	0	0	0.000228584	0	0	0	0	0	0
Hyaluronan-binding protein 2 OS=Homo sapiens GN=HABP2 PE=1 SV=1	sp|Q14520|HABP2_HUMAN	63	3	4	5	4	7	9	5	5	8	8	11	6	9	4	10	11	5	12	7	4	0.047619	0.0634921	0.0793651	0.0634921	0.111111	0.142857	0.0793651	0.0793651	0.126984	0.126984	0.174603	0.0952381	0.142857	0.0634921	0.15873	0.174603	0.0793651	0.190476	0.111111	0.0634921	0.000342875	0.000499734	0.000656239	0.000548321	0.00089592	0.00128037	0.000650155
Keratin, type I cytoskeletal 9 OS=Homo sapiens GN=KRT9 PE=1 SV=3	sp|P35527|K1C9_HUMAN	62	10	13	16	15	11	19	21	28	22	13	14	27	29	18	15	15	311	32	35	29	0.16129	0.209677	0.258065	0.241935	0.177419	0.306452	0.33871	0.451613	0.354839	0.209677	0.225806	0.435484	0.467742	0.290323	0.241935	0.241935	5.01613	0.516129	0.564516	0.467742	0.00116135	0.00165033	0.00213384	0.00208937	0.00143058	0.00274661	0.00277469
N-acetylmuramoyl-L-alanine amidase OS=Homo sapiens GN=PGLYRP2 PE=1 SV=1	sp|Q96PD5|PGRP2_HUMAN	62	10	7	14	12	13	14	11	12	12	14	16	14	14	10	16	17	10	18	10	11	0.16129	0.112903	0.225806	0.193548	0.209677	0.225806	0.177419	0.193548	0.193548	0.225806	0.258065	0.225806	0.225806	0.16129	0.258065	0.274194	0.16129	0.290323	0.16129	0.177419	0.00116135	0.00088864	0.00186711	0.00167149	0.00169069	0.00202382	0.00145341
Carboxypeptidase N subunit 2 OS=Homo sapiens GN=CPN2 PE=1 SV=3	sp|P22792|CPN2_HUMAN	61	7	3	9	9	6	13	10	12	13	10	8	12	11	8	10	9	5	8	7	8	0.114754	0.0491803	0.147541	0.147541	0.0983607	0.213115	0.163934	0.196721	0.213115	0.163934	0.131148	0.196721	0.180328	0.131148	0.163934	0.147541	0.0819672	0.131148	0.114754	0.131148	0.000826273	0.000387089	0.00121996	0.00127417	0.000793109	0.00191007	0.00134294
Extracellular matrix protein 1 OS=Homo sapiens GN=ECM1 PE=1 SV=2	sp|Q16610|ECM1_HUMAN	61	5	0	0	2	2	3	0	2	2	6	4	2	2	0	0	0	4	4	4	3	0.0819672	0	0	0.0327869	0.0327869	0.0491803	0	0.0327869	0.0327869	0.0983607	0.0655738	0.0327869	0.0327869	0	0	0	0.0655738	0.0655738	0.0655738	0.0491803	0.000590195	0	0	0.000283149	0.00026437	0.000440784	0
Suprabasin OS=Homo sapiens GN=SBSN PE=2 SV=2	sp|Q6UWP8|SBSN_HUMAN	61	0	0	0	0	0	0	0	0	0	0	0	0	0	0	0	0	2	0	0	0	0	0	0	0	0	0	0	0	0	0	0	0	0	0	0	0	0.0327869	0	0	0	0	0	0	0	0	0	0
Histidine-rich glycoprotein OS=Homo sapiens GN=HRG PE=1 SV=1	sp|P04196|HRG_HUMAN	60	31	27	33	26	34	27	25	26	33	35	46	35	24	23	38	35	36	30	32	42	0.516667	0.45	0.55	0.433333	0.566667	0.45	0.416667	0.433333	0.55	0.583333	0.766667	0.583333	0.4	0.383333	0.633333	0.583333	0.6	0.5	0.533333	0.7	0.0037202	0.00354187	0.00454774	0.00374229	0.00456919	0.00403318	0.00341332
Heparin cofactor 2 OS=Homo sapiens GN=SERPIND1 PE=1 SV=3	sp|P05546|HEP2_HUMAN	57	11	8	15	18	8	15	17	19	21	17	17	19	26	13	19	22	10	16	11	13	0.192982	0.140351	0.263158	0.315789	0.140351	0.263158	0.298246	0.333333	0.368421	0.298246	0.298246	0.333333	0.45614	0.22807	0.333333	0.385965	0.175439	0.280702	0.192982	0.22807	0.00138955	0.00110468	0.00217595	0.00272717	0.00113169	0.00235858	0.00244322
Beta-Ala-His dipeptidase OS=Homo sapiens GN=CNDP1 PE=1 SV=4	sp|Q96KN2|CNDP1_HUMAN	57	0	0	0	0	0	2	0	0	0	0	0	0	0	0	0	0	0	0	0	0	0	0	0	0	0	0.0350877	0	0	0	0	0	0	0	0	0	0	0	0	0	0	0	0	0	0	0	0.000314478	0
Prenylcysteine oxidase 1 OS=Homo sapiens GN=PCYOX1 PE=1 SV=3	sp|Q9UHG3|PCYOX_HUMAN	57	0	0	2	3	0	3	0	0	4	5	0	0	3	2	2	3	2	3	2	2	0	0	0.0350877	0.0526316	0	0.0526316	0	0	0.0701754	0.0877193	0	0	0.0526316	0.0350877	0.0350877	0.0526316	0.0350877	0.0526316	0.0350877	0.0350877	0	0	0.000290127	0.000454529	0	0.000471717	0
Fibrinogen beta chain OS=Homo sapiens GN=FGB PE=1 SV=2	sp|P02675|FIBB_HUMAN	56	3	0	0	0	0	0	5	5	0	4	5	0	13	0	2	0	0	2	2	0	0.0535714	0	0	0	0	0	0.0892857	0.0892857	0	0.0714286	0.0892857	0	0.232143	0	0.0357143	0	0	0.0357143	0.0357143	0	0.000385735	0	0	0	0	0	0.000731425
Coagulation factor X OS=Homo sapiens GN=F10 PE=1 SV=2	sp|P00742|FA10_HUMAN	55	3	2	4	0	0	2	2	0	4	3	3	2	4	3	4	6	0	0	2	0	0.0545455	0.0363636	0.0727273	0	0	0.0363636	0.0363636	0	0.0727273	0.0545455	0.0545455	0.0363636	0.0727273	0.0545455	0.0727273	0.109091	0	0	0.0363636	0	0.000392748	0.000286211	0.000601354	0	0	0.000325913	0.000297889
Plasma protease C1 inhibitor OS=Homo sapiens GN=SERPING1 PE=1 SV=2	sp|P05155|IC1_HUMAN	55	28	34	28	28	25	34	28	33	27	34	36	35	43	27	42	36	29	31	26	18	0.509091	0.618182	0.509091	0.509091	0.454545	0.618182	0.509091	0.6	0.490909	0.618182	0.654545	0.636364	0.781818	0.490909	0.763636	0.654545	0.527273	0.563636	0.472727	0.327273	0.00366565	0.00486559	0.00420948	0.00439654	0.00366513	0.00554053	0.00417045
Alpha-2-antiplasmin OS=Homo sapiens GN=SERPINF2 PE=1 SV=3	sp|P08697|A2AP_HUMAN	55	8	3	9	8	7	10	7	4	13	15	15	11	10	12	10	10	11	15	9	13	0.145455	0.0545455	0.163636	0.145455	0.127273	0.181818	0.127273	0.0727273	0.236364	0.272727	0.272727	0.2	0.181818	0.218182	0.181818	0.181818	0.2	0.272727	0.163636	0.236364	0.00104733	0.000429317	0.00135305	0.00125615	0.00102624	0.00162957	0.00104261
Cholesteryl ester transfer protein OS=Homo sapiens GN=CETP PE=1 SV=2	sp|P11597|CETP_HUMAN	55	0	2	2	0	2	0	0	0	0	0	0	0	0	0	5	4	3	3	0	2	0	0.0363636	0.0363636	0	0.0363636	0	0	0	0	0	0	0	0	0	0.0909091	0.0727273	0.0545455	0.0545455	0	0.0363636	0	0.000286211	0.000300677	0	0.00029321	0	0
Phospholipid transfer protein OS=Homo sapiens GN=PLTP PE=1 SV=1	sp|P55058|PLTP_HUMAN	55	0	3	4	3	3	2	4	3	2	3	3	2	5	3	2	0	0	0	0	0	0	0.0545455	0.0727273	0.0545455	0.0545455	0.0363636	0.0727273	0.0545455	0.0363636	0.0545455	0.0545455	0.0363636	0.0909091	0.0545455	0.0363636	0	0	0	0	0	0	0.000429317	0.000601354	0.000471057	0.000439815	0.000325913	0.000595779
EGF-containing fibulin-like extracellular matrix protein 1 OS=Homo sapiens GN=EFEMP1 PE=1 SV=2	sp|Q12805|FBLN3_HUMAN	55	2	0	3	7	3	0	0	0	0	4	0	3	4	5	4	2	2	5	3	3	0.0363636	0	0.0545455	0.127273	0.0545455	0	0	0	0	0.0727273	0	0.0545455	0.0727273	0.0909091	0.0727273	0.0363636	0.0363636	0.0909091	0.0545455	0.0545455	0.000261832	0	0.000451015	0.00109913	0.000439815	0	0
Vitronectin OS=Homo sapiens GN=VTN PE=1 SV=1	sp|P04004|VTNC_HUMAN	54	20	22	21	16	20	27	23	24	30	30	29	26	31	23	28	29	23	34	16	21	0.37037	0.407407	0.388889	0.296296	0.37037	0.5	0.425926	0.444444	0.555556	0.555556	0.537037	0.481481	0.574074	0.425926	0.518519	0.537037	0.425926	0.62963	0.296296	0.388889	0.00266681	0.00320663	0.00321557	0.00255883	0.0029864	0.00448131	0.00348917
Alpha-1B-glycoprotein OS=Homo sapiens GN=A1BG PE=1 SV=4	sp|P04217|A1BG_HUMAN	54	11	11	12	17	12	16	12	16	13	17	23	16	21	16	15	19	15	22	13	12	0.203704	0.203704	0.222222	0.314815	0.222222	0.296296	0.222222	0.296296	0.240741	0.314815	0.425926	0.296296	0.388889	0.296296	0.277778	0.351852	0.277778	0.407407	0.240741	0.222222	0.00146674	0.00160331	0.00183747	0.00271876	0.00179184	0.00265559	0.00182043
Antithrombin-III OS=Homo sapiens GN=SERPINC1 PE=1 SV=1	sp|P01008|ANT3_HUMAN	53	32	37	40	37	40	39	43	41	46	45	41	48	47	36	48	54	46	67	42	46	0.603774	0.698113	0.754717	0.698113	0.754717	0.735849	0.811321	0.773585	0.867925	0.849057	0.773585	0.90566	0.886792	0.679245	0.90566	1.01887	0.867925	1.26415	0.792453	0.867925	0.0043474	0.00549472	0.00624046	0.00602894	0.00608549	0.00659513	0.0066463
Angiotensinogen OS=Homo sapiens GN=AGT PE=1 SV=1	sp|P01019|ANGT_HUMAN	53	12	12	12	11	8	9	9	13	23	12	10	11	15	14	13	12	13	21	9	10	0.226415	0.226415	0.226415	0.207547	0.150943	0.169811	0.169811	0.245283	0.433962	0.226415	0.188679	0.207547	0.283019	0.264151	0.245283	0.226415	0.245283	0.396226	0.169811	0.188679	0.00163028	0.00178207	0.00187214	0.00179239	0.0012171	0.00152195	0.00139109
Vitamin D-binding protein OS=Homo sapiens GN=GC PE=1 SV=1	sp|P02774|VTDB_HUMAN	53	31	32	43	32	35	36	33	36	31	30	39	35	41	34	42	32	31	39	30	29	0.584906	0.603774	0.811321	0.603774	0.660377	0.679245	0.622642	0.679245	0.584906	0.566038	0.735849	0.660377	0.773585	0.641509	0.792453	0.603774	0.584906	0.735849	0.566038	0.54717	0.00421154	0.00475219	0.0067085	0.00521422	0.00532481	0.00608782	0.00510065
Lipopolysaccharide-binding protein OS=Homo sapiens GN=LBP PE=1 SV=3	sp|P18428|LBP_HUMAN	53	6	7	7	7	7	5	8	12	6	5	11	5	11	7	6	7	11	14	13	12	0.113208	0.132075	0.132075	0.132075	0.132075	0.0943396	0.150943	0.226415	0.113208	0.0943396	0.207547	0.0943396	0.207547	0.132075	0.113208	0.132075	0.207547	0.264151	0.245283	0.226415	0.000815138	0.00103954	0.00109208	0.00114061	0.00106496	0.00084553	0.00123652
Complement C1r subcomponent-like protein OS=Homo sapiens GN=C1RL PE=1 SV=2	sp|Q9NZP8|C1RL_HUMAN	53	0	0	0	0	0	0	0	0	0	0	8	5	4	0	0	0	0	0	0	0	0	0	0	0	0	0	0	0	0	0	0.150943	0.0943396	0.0754717	0	0	0	0	0	0	0	0	0	0	0	0	0	0
Coagulation factor IX OS=Homo sapiens GN=F9 PE=1 SV=2	sp|P00740|FA9_HUMAN	52	3	5	3	4	3	4	6	5	7	3	3	4	7	5	5	5	6	6	6	7	0.0576923	0.0961538	0.0576923	0.0769231	0.0576923	0.0769231	0.115385	0.0961538	0.134615	0.0576923	0.0576923	0.0769231	0.134615	0.0961538	0.0961538	0.0961538	0.115385	0.115385	0.115385	0.134615	0.000415407	0.000756809	0.000477035	0.000664312	0.000465189	0.000689432	0.000945226
Fibrinogen gamma chain OS=Homo sapiens GN=FGG PE=1 SV=3	sp|P02679|FIBG_HUMAN	52	9	2	0	5	3	2	8	10	0	8	9	2	19	3	3	0	2	6	5	0	0.173077	0.0384615	0	0.0961538	0.0576923	0.0384615	0.153846	0.192308	0	0.153846	0.173077	0.0384615	0.365385	0.0576923	0.0576923	0	0.0384615	0.115385	0.0961538	0	0.00124622	0.000302724	0	0.00083039	0.000465189	0.000344716	0.0012603
Hemopexin OS=Homo sapiens GN=HPX PE=1 SV=2	sp|P02790|HEMO_HUMAN	52	39	42	58	44	42	57	45	62	43	40	71	57	69	53	47	53	42	83	53	41	0.75	0.807692	1.11538	0.846154	0.807692	1.09615	0.865385	1.19231	0.826923	0.769231	1.36538	1.09615	1.32692	1.01923	0.903846	1.01923	0.807692	1.59615	1.01923	0.788462	0.00540029	0.00635719	0.00922268	0.00730743	0.00651265	0.00982441	0.00708919
Vitamin K-dependent protein C OS=Homo sapiens GN=PROC PE=1 SV=1	sp|P04070|PROC_HUMAN	52	0	2	2	0	3	3	0	0	3	4	2	2	3	0	4	4	2	2	4	2	0	0.0384615	0.0384615	0	0.0576923	0.0576923	0	0	0.0576923	0.0769231	0.0384615	0.0384615	0.0576923	0	0.0769231	0.0769231	0.0384615	0.0384615	0.0769231	0.0384615	0	0.000302724	0.000318024	0	0.000465189	0.000517074	0
Semenogelin-1 OS=Homo sapiens GN=SEMG1 PE=1 SV=2	sp|P04279|SEMG1_HUMAN	52	0	0	0	0	0	0	0	0	0	0	0	0	0	0	0	0	11	0	0	0	0	0	0	0	0	0	0	0	0	0	0	0	0	0	0	0	0.211538	0	0	0	0	0	0	0	0	0	0
Coagulation factor VII OS=Homo sapiens GN=F7 PE=1 SV=1	sp|P08709|FA7_HUMAN	52	0	0	2	0	0	0	0	0	0	0	0	0	0	0	0	0	0	0	0	0	0	0	0.0384615	0	0	0	0	0	0	0	0	0	0	0	0	0	0	0	0	0	0	0	0.000318024	0	0	0	0
Clusterin OS=Homo sapiens GN=CLU PE=1 SV=1	sp|P10909|CLUS_HUMAN	52	13	18	22	18	20	19	20	15	19	23	18	21	28	21	31	26	23	31	21	19	0.25	0.346154	0.423077	0.346154	0.384615	0.365385	0.384615	0.288462	0.365385	0.442308	0.346154	0.403846	0.538462	0.403846	0.596154	0.5	0.442308	0.596154	0.403846	0.365385	0.0018001	0.00272451	0.00349826	0.0029894	0.00310126	0.0032748	0.00315075
Carboxypeptidase N catalytic chain OS=Homo sapiens GN=CPN1 PE=1 SV=1	sp|P15169|CBPN_HUMAN	52	2	4	5	2	5	6	3	4	5	4	4	6	5	4	5	6	2	6	0	2	0.0384615	0.0769231	0.0961538	0.0384615	0.0961538	0.115385	0.0576923	0.0769231	0.0961538	0.0769231	0.0769231	0.115385	0.0961538	0.0769231	0.0961538	0.115385	0.0384615	0.115385	0	0.0384615	0.000276938	0.000605447	0.000795059	0.000332156	0.000775315	0.00103415	0.000472613
BPI fold-containing family B member 1 OS=Homo sapiens GN=BPIFB1 PE=1 SV=1	sp|Q8TDL5|BPIB1_HUMAN	52	18	0	0	0	0	0	0	0	0	0	0	0	0	0	0	0	0	0	0	0	0.346154	0	0	0	0	0	0	0	0	0	0	0	0	0	0	0	0	0	0	0	0.00249244	0	0	0	0	0	0
Properdin OS=Homo sapiens GN=CFP PE=1 SV=2	sp|P27918|PROP_HUMAN	51	0	2	0	0	0	0	0	0	0	0	0	3	0	0	0	0	5	4	4	4	0	0.0392157	0	0	0	0	0	0	0	0	0	0.0588235	0	0	0	0	0.0980392	0.0784314	0.0784314	0.0784314	0	0.000308659	0	0	0	0	0
Protein Z-dependent protease inhibitor OS=Homo sapiens GN=SERPINA10 PE=1 SV=1	sp|Q9UK55|ZPI_HUMAN	51	0	0	0	0	0	0	0	0	2	2	0	0	2	0	0	2	0	4	2	2	0	0	0	0	0	0	0	0	0.0392157	0.0392157	0	0	0.0392157	0	0	0.0392157	0	0.0784314	0.0392157	0.0392157	0	0	0	0	0	0	0
Phosphatidylcholine-sterol acyltransferase OS=Homo sapiens GN=LCAT PE=1 SV=1	sp|P04180|LCAT_HUMAN	50	0	0	0	0	0	3	0	0	2	2	0	0	0	0	2	3	0	0	0	0	0	0	0	0	0	0.06	0	0	0.04	0.04	0	0	0	0	0.04	0.06	0	0	0	0	0	0	0	0	0	0.000537757	0
Tubulin beta chain OS=Homo sapiens GN=TUBB PE=1 SV=2	sp|P07437|TBB5_HUMAN (+4)	50	2	0	0	0	0	0	0	0	0	0	0	0	0	0	0	0	0	0	0	0	0.04	0	0	0	0	0	0	0	0	0	0	0	0	0	0	0	0	0	0	0	0.000288015	0	0	0	0	0	0
Elongation factor 1-alpha 1 OS=Homo sapiens GN=EEF1A1 PE=1 SV=1	sp|P68104|EF1A1_HUMAN (+1)	50	3	0	0	0	0	0	0	0	0	0	0	0	0	0	0	0	0	0	0	0	0.06	0	0	0	0	0	0	0	0	0	0	0	0	0	0	0	0	0	0	0	0.000432023	0	0	0	0	0	0
Tubulin alpha-1B chain OS=Homo sapiens GN=TUBA1B PE=1 SV=1	sp|P68363|TBA1B_HUMAN (+1)	50	3	0	0	0	0	0	0	0	0	0	0	0	0	0	0	0	0	0	0	0	0.06	0	0	0	0	0	0	0	0	0	0	0	0	0	0	0	0	0	0	0	0.000432023	0	0	0	0	0	0
Platelet-activating factor acetylhydrolase OS=Homo sapiens GN=PLA2G7 PE=1 SV=1	sp|Q13093|PAFA_HUMAN	50	0	0	2	0	0	0	0	0	0	0	0	0	0	0	0	2	2	0	0	0	0	0	0.04	0	0	0	0	0	0	0	0	0	0	0	0	0.04	0.04	0	0	0	0	0	0.000330745	0	0	0	0
Ig mu chain C region OS=Homo sapiens GN=IGHM PE=1 SV=3	sp|P01871|IGHM_HUMAN	49	94	82	74	101	86	69	82	80	100	60	100	102	95	103	96	103	110	175	77	109	1.91837	1.67347	1.5102	2.06122	1.7551	1.40816	1.67347	1.63265	2.04082	1.22449	2.04082	2.08163	1.93878	2.10204	1.95918	2.10204	2.2449	3.57143	1.57143	2.22449	0.013813	0.0131716	0.0124873	0.0178008	0.0141519	0.0126208	0.013709
Kallistatin OS=Homo sapiens GN=SERPINA4 PE=1 SV=3	sp|P29622|KAIN_HUMAN	49	9	8	11	10	13	12	6	7	11	10	5	14	8	9	17	12	9	15	10	8	0.183673	0.163265	0.22449	0.204082	0.265306	0.244898	0.122449	0.142857	0.22449	0.204082	0.102041	0.285714	0.163265	0.183673	0.346939	0.244898	0.183673	0.306122	0.204082	0.163265	0.00132252	0.00128503	0.00185622	0.00176246	0.00213924	0.00219493	0.0010031
Alpha-1-antichymotrypsin OS=Homo sapiens GN=SERPINA3 PE=1 SV=2	sp|P01011|AACT_HUMAN	48	33	26	27	25	25	22	33	38	26	27	39	33	44	28	25	29	20	27	17	21	0.6875	0.541667	0.5625	0.520833	0.520833	0.458333	0.6875	0.791667	0.541667	0.5625	0.8125	0.6875	0.916667	0.583333	0.520833	0.604167	0.416667	0.5625	0.354167	0.4375	0.00495026	0.00426336	0.0046511	0.00449794	0.00419962	0.00410787	0.00563197
Transcobalamin-1 OS=Homo sapiens GN=TCN1 PE=1 SV=2	sp|P20061|TCO1_HUMAN	48	4	0	0	0	0	0	0	0	0	0	0	0	0	0	0	0	0	0	0	0	0.0833333	0	0	0	0	0	0	0	0	0	0	0	0	0	0	0	0	0	0	0	0.000600032	0	0	0	0	0	0
Procollagen C-endopeptidase enhancer 1 OS=Homo sapiens GN=PCOLCE PE=1 SV=2	sp|Q15113|PCOC1_HUMAN	48	0	0	2	0	2	0	0	0	0	0	0	0	0	0	0	0	0	3	0	0	0	0	0.0416667	0	0.0416667	0	0	0	0	0	0	0	0	0	0	0	0	0.0625	0	0	0	0	0.000344526	0	0.00033597	0	0
Carboxypeptidase B2 OS=Homo sapiens GN=CPB2 PE=1 SV=2	sp|Q96IY4|CBPB2_HUMAN	48	5	3	7	5	4	3	4	2	5	10	6	5	5	4	7	7	4	7	4	3	0.104167	0.0625	0.145833	0.104167	0.0833333	0.0625	0.0833333	0.0416667	0.104167	0.208333	0.125	0.104167	0.104167	0.0833333	0.145833	0.145833	0.0833333	0.145833	0.0833333	0.0625	0.00075004	0.000491926	0.00120584	0.000899589	0.00067194	0.000560164	0.000682663
Alpha-1-antitrypsin OS=Homo sapiens GN=SERPINA1 PE=1 SV=3	sp|P01009|A1AT_HUMAN	47	61	49	74	62	49	87	79	87	50	65	85	65	97	76	64	69	64	85	62	46	1.29787	1.04255	1.57447	1.31915	1.04255	1.85106	1.68085	1.85106	1.06383	1.38298	1.80851	1.38298	2.06383	1.61702	1.3617	1.46809	1.3617	1.80851	1.31915	0.978723	0.00934518	0.00820574	0.0130187	0.0113922	0.0084064	0.0165904	0.0137695
Alpha-enolase OS=Homo sapiens GN=ENO1 PE=1 SV=2	sp|P06733|ENOA_HUMAN	47	4	0	0	0	0	0	0	0	0	0	0	0	0	0	0	0	0	0	0	0	0.0851064	0	0	0	0	0	0	0	0	0	0	0	0	0	0	0	0	0	0	0	0.000612799	0	0	0	0	0	0
Platelet-activating factor acetylhydrolase IB subunit alpha OS=Homo sapiens GN=PAFAH1B1 PE=1 SV=2	sp|P43034|LIS1_HUMAN	47	0	0	0	0	0	0	0	0	0	0	0	0	0	0	0	0	6	0	0	0	0	0	0	0	0	0	0	0	0	0	0	0	0	0	0	0	0.12766	0	0	0	0	0	0	0	0	0	0
Plasma serine protease inhibitor OS=Homo sapiens GN=SERPINA5 PE=1 SV=3	sp|P05154|IPSP_HUMAN	46	7	8	10	11	9	6	6	4	9	10	6	10	8	8	14	10	7	8	8	4	0.152174	0.173913	0.217391	0.23913	0.195652	0.130435	0.130435	0.0869565	0.195652	0.217391	0.130435	0.217391	0.173913	0.173913	0.304348	0.217391	0.152174	0.173913	0.173913	0.0869565	0.00109571	0.00136884	0.00179752	0.00206514	0.0015776	0.00116904	0.00106852
Thyroxine-binding globulin OS=Homo sapiens GN=SERPINA7 PE=1 SV=2	sp|P05543|THBG_HUMAN	46	3	2	3	3	2	6	2	3	2	3	4	3	2	3	4	5	3	4	0	3	0.0652174	0.0434783	0.0652174	0.0652174	0.0434783	0.130435	0.0434783	0.0652174	0.0434783	0.0652174	0.0869565	0.0652174	0.0434783	0.0652174	0.0869565	0.108696	0.0652174	0.0869565	0	0.0652174	0.00046959	0.000342209	0.000539257	0.000563221	0.000350577	0.00116904	0.000356172
Pigment epithelium-derived factor OS=Homo sapiens GN=SERPINF1 PE=1 SV=4	sp|P36955|PEDF_HUMAN	46	6	5	10	9	8	8	4	7	6	7	7	8	10	8	7	9	8	9	4	8	0.130435	0.108696	0.217391	0.195652	0.173913	0.173913	0.0869565	0.152174	0.130435	0.152174	0.152174	0.173913	0.217391	0.173913	0.152174	0.195652	0.173913	0.195652	0.0869565	0.173913	0.00093918	0.000855523	0.00179752	0.00168966	0.00140231	0.00155872	0.000712344
Serpin B12 OS=Homo sapiens GN=SERPINB12 PE=1 SV=1	sp|Q96P63|SPB12_HUMAN	46	0	0	0	0	0	0	0	0	0	0	0	0	0	0	0	0	3	0	0	0	0	0	0	0	0	0	0	0	0	0	0	0	0	0	0	0	0.0652174	0	0	0	0	0	0	0	0	0	0
Adipocyte plasma membrane-associated protein OS=Homo sapiens GN=APMAP PE=1 SV=2	sp|Q9HDC9|APMAP_HUMAN	46	0	0	0	0	0	0	0	0	0	0	0	0	0	0	0	0	0	2	0	0	0	0	0	0	0	0	0	0	0	0	0	0	0	0	0	0	0	0.0434783	0	0	0	0	0	0	0	0	0
Haptoglobin OS=Homo sapiens GN=HP PE=1 SV=1	sp|P00738|HPT_HUMAN	45	65	57	109	79	58	74	102	133	84	78	94	108	133	92	86	78	70	132	66	81	1.44444	1.26667	2.42222	1.75556	1.28889	1.64444	2.26667	2.95556	1.86667	1.73333	2.08889	2.4	2.95556	2.04444	1.91111	1.73333	1.55556	2.93333	1.46667	1.8	0.0104006	0.0099697	0.0200284	0.0151611	0.0103927	0.0147385	0.0185684
Apolipoprotein A-IV OS=Homo sapiens GN=APOA4 PE=1 SV=3	sp|P06727|APOA4_HUMAN	45	24	30	41	32	39	27	23	26	26	24	28	31	31	32	39	38	25	30	22	29	0.533333	0.666667	0.911111	0.711111	0.866667	0.6	0.511111	0.577778	0.577778	0.533333	0.622222	0.688889	0.688889	0.711111	0.866667	0.844444	0.555556	0.666667	0.488889	0.644444	0.0038402	0.00524721	0.00753363	0.00614119	0.00698817	0.00537757	0.004187
Cathepsin D OS=Homo sapiens GN=CTSD PE=1 SV=1	sp|P07339|CATD_HUMAN	45	3	0	0	0	0	0	0	0	0	0	0	0	0	0	0	0	0	0	0	0	0.0666667	0	0	0	0	0	0	0	0	0	0	0	0	0	0	0	0	0	0	0	0.000480025	0	0	0	0	0	0
Corticosteroid-binding globulin OS=Homo sapiens GN=SERPINA6 PE=1 SV=1	sp|P08185|CBG_HUMAN	45	0	0	4	2	0	4	0	3	2	0	0	0	4	2	4	2	2	3	3	0	0	0	0.0888889	0.0444444	0	0.0888889	0	0.0666667	0.0444444	0	0	0	0.0888889	0.0444444	0.0888889	0.0444444	0.0444444	0.0666667	0.0666667	0	0	0	0.000734988	0.000383825	0	0.000796677	0
Vitamin K-dependent protein Z OS=Homo sapiens GN=PROZ PE=1 SV=2	sp|P22891|PROZ_HUMAN	45	0	0	0	0	0	0	0	0	0	0	0	0	0	0	0	0	0	3	2	0	0	0	0	0	0	0	0	0	0	0	0	0	0	0	0	0	0	0.0666667	0.0444444	0	0	0	0	0	0	0	0
Serpin B3 OS=Homo sapiens GN=SERPINB3 PE=1 SV=2	sp|P29508|SPB3_HUMAN	45	10	0	0	0	0	0	0	0	0	0	0	0	0	0	0	0	0	0	0	0	0.222222	0	0	0	0	0	0	0	0	0	0	0	0	0	0	0	0	0	0	0	0.00160008	0	0	0	0	0	0
Apolipoprotein L1 OS=Homo sapiens GN=APOL1 PE=1 SV=5	sp|O14791|APOL1_HUMAN	44	4	7	4	8	12	17	7	7	12	7	15	5	13	8	12	13	10	13	4	5	0.0909091	0.159091	0.0909091	0.181818	0.272727	0.386364	0.159091	0.159091	0.272727	0.159091	0.340909	0.113636	0.295455	0.181818	0.272727	0.295455	0.227273	0.295455	0.0909091	0.113636	0.00065458	0.00125217	0.000751692	0.00157019	0.00219908	0.00346283	0.00130327
Sex hormone-binding globulin OS=Homo sapiens GN=SHBG PE=1 SV=2	sp|P04278|SHBG_HUMAN	44	3	4	2	5	2	5	3	3	3	5	3	0	5	2	6	5	0	3	0	0	0.0681818	0.0909091	0.0454545	0.113636	0.0454545	0.113636	0.0681818	0.0681818	0.0681818	0.113636	0.0681818	0	0.113636	0.0454545	0.136364	0.113636	0	0.0681818	0	0	0.000490935	0.000715528	0.000375846	0.00098137	0.000366513	0.00101848	0.000558542
Short-chain specific acyl-CoA dehydrogenase, mitochondrial OS=Homo sapiens GN=ACADS PE=1 SV=1	sp|P16219|ACADS_HUMAN	44	0	0	0	0	0	0	0	0	0	0	0	0	0	0	0	0	0	5	0	0	0	0	0	0	0	0	0	0	0	0	0	0	0	0	0	0	0	0.113636	0	0	0	0	0	0	0	0	0
Ig mu heavy chain disease protein OS=Homo sapiens PE=1 SV=1	sp|P04220|MUCB_HUMAN	43	0	0	0	0	45	37	0	0	0	0	0	0	0	0	48	54	68	101	46	62	0	0	0	0	1.04651	0.860465	0	0	0	0	0	0	0	0	1.11628	1.25581	1.5814	2.34884	1.06977	1.44186	0	0	0	0	0.00843831	0.00771202	0
Leukocyte elastase inhibitor OS=Homo sapiens GN=SERPINB1 PE=1 SV=1	sp|P30740|ILEU_HUMAN	43	4	0	0	0	0	0	0	0	0	0	0	0	0	0	0	0	0	0	0	0	0.0930233	0	0	0	0	0	0	0	0	0	0	0	0	0	0	0	0	0	0	0	0.000669803	0	0	0	0	0	0
Selenoprotein P OS=Homo sapiens GN=SEPP1 PE=1 SV=3	sp|P49908|SEPP1_HUMAN	43	2	0	0	0	4	2	0	0	0	0	2	0	0	2	2	0	0	3	2	2	0.0465116	0	0	0	0.0930233	0.0465116	0	0	0	0	0.0465116	0	0	0.0465116	0.0465116	0	0	0.0697674	0.0465116	0.0465116	0.000334902	0	0	0	0.000750072	0.000416866	0
Mitogen-activated protein kinase 13 OS=Homo sapiens GN=MAPK13 PE=1 SV=1	sp|O15264|MK13_HUMAN	42	0	0	0	0	0	0	0	0	0	0	0	0	0	0	0	0	0	4	0	0	0	0	0	0	0	0	0	0	0	0	0	0	0	0	0	0	0	0.0952381	0	0	0	0	0	0	0	0	0
Ig delta chain C region OS=Homo sapiens GN=IGHD PE=1 SV=2	sp|P01880|IGHD_HUMAN	42	45	15	12	2	4	12	17	3	2	6	0	4	13	54	5	0	3	2	0	11	1.07143	0.357143	0.285714	0.047619	0.0952381	0.285714	0.404762	0.0714286	0.047619	0.142857	0	0.0952381	0.309524	1.28571	0.119048	0	0.0714286	0.047619	0	0.261905	0.0077147	0.002811	0.00236246	0.000411241	0.000767931	0.00256075	0.00331579
Pulmonary surfactant-associated protein B OS=Homo sapiens GN=SFTPB PE=1 SV=3	sp|P07988|PSPB_HUMAN	42	0	0	0	0	0	0	0	0	0	0	0	0	2	0	0	0	0	0	0	0	0	0	0	0	0	0	0	0	0	0	0	0	0.047619	0	0	0	0	0	0	0	0	0	0	0	0	0	0
Actin, cytoplasmic 1 OS=Homo sapiens GN=ACTB PE=1 SV=1	sp|P60709|ACTB_HUMAN	42	25	7	4	3	5	3	11	3	3	4	5	7	4	0	6	10	10	4	6	3	0.595238	0.166667	0.0952381	0.0714286	0.119048	0.0714286	0.261905	0.0714286	0.0714286	0.0952381	0.119048	0.166667	0.0952381	0	0.142857	0.238095	0.238095	0.0952381	0.142857	0.0714286	0.00428594	0.0013118	0.000787487	0.000616861	0.000959914	0.000640187	0.00214551
Fetuin-B OS=Homo sapiens GN=FETUB PE=1 SV=2	sp|Q9UGM5|FETUB_HUMAN	42	0	0	2	0	0	2	0	0	2	2	0	2	2	0	0	2	0	0	3	0	0	0	0.047619	0	0	0.047619	0	0	0.047619	0.047619	0	0.047619	0.047619	0	0	0.047619	0	0	0.0714286	0	0	0	0.000393744	0	0	0.000426791	0
Ig gamma-3 chain C region OS=Homo sapiens GN=IGHG3 PE=1 SV=2	sp|P01860|IGHG3_HUMAN	41	189	181	181	162	172	145	149	168	140	171	145	150	148	175	157	153	254	193	284	232	4.60976	4.41463	4.41463	3.95122	4.19512	3.53659	3.63415	4.09756	3.41463	4.17073	3.53659	3.65854	3.60976	4.26829	3.82927	3.73171	6.19512	4.70732	6.92683	5.65854	0.033192	0.0347468	0.0365029	0.0341229	0.0338264	0.0316971	0.0297708
Mitogen-activated protein kinase 14 OS=Homo sapiens GN=MAPK14 PE=1 SV=3	sp|Q16539|MK14_HUMAN	41	0	0	0	0	0	0	0	0	0	0	0	0	0	0	0	0	0	6	0	0	0	0	0	0	0	0	0	0	0	0	0	0	0	0	0	0	0	0.146341	0	0	0	0	0	0	0	0	0
Monocyte differentiation antigen CD14 OS=Homo sapiens GN=CD14 PE=1 SV=2	sp|P08571|CD14_HUMAN	40	0	0	0	0	0	0	0	3	0	2	4	0	3	0	0	0	0	2	0	2	0	0	0	0	0	0	0	0.075	0	0.05	0.1	0	0.075	0	0	0	0	0.05	0	0.05	0	0	0	0	0	0	0
Serum paraoxonase/arylesterase 1 OS=Homo sapiens GN=PON1 PE=1 SV=3	sp|P27169|PON1_HUMAN	40	9	14	15	9	15	11	11	14	13	17	12	12	18	16	19	18	15	21	16	14	0.225	0.35	0.375	0.225	0.375	0.275	0.275	0.35	0.325	0.425	0.3	0.3	0.45	0.4	0.475	0.45	0.375	0.525	0.4	0.35	0.00162009	0.00275478	0.00310073	0.00194311	0.00302373	0.00246472	0.00225279
Haptoglobin-related protein OS=Homo sapiens GN=HPR PE=1 SV=2	sp|P00739|HPTR_HUMAN	39	42	38	64	46	42	54	54	74	62	47	67	68	87	59	59	56	50	74	46	54	1.07692	0.974359	1.64103	1.17949	1.07692	1.38462	1.38462	1.89744	1.58974	1.20513	1.71795	1.74359	2.23077	1.51282	1.51282	1.4359	1.28205	1.89744	1.17949	1.38462	0.00775426	0.007669	0.013569	0.0101861	0.00868353	0.0124098	0.0113427
Protein AMBP OS=Homo sapiens GN=AMBP PE=1 SV=1	sp|P02760|AMBP_HUMAN	39	24	26	23	24	26	21	21	21	24	28	28	25	32	28	27	25	26	35	17	25	0.615385	0.666667	0.589744	0.615385	0.666667	0.538462	0.538462	0.538462	0.615385	0.717949	0.717949	0.641026	0.820513	0.717949	0.692308	0.641026	0.666667	0.897436	0.435897	0.641026	0.004431	0.00524721	0.00487636	0.00531449	0.00537552	0.00482602	0.00441105
Alpha-2-HS-glycoprotein OS=Homo sapiens GN=AHSG PE=1 SV=1	sp|P02765|FETUA_HUMAN	39	4	4	8	7	5	13	8	3	7	7	5	7	8	8	9	10	3	9	8	9	0.102564	0.102564	0.205128	0.179487	0.128205	0.333333	0.205128	0.0769231	0.179487	0.179487	0.128205	0.179487	0.205128	0.205128	0.230769	0.25641	0.0769231	0.230769	0.205128	0.230769	0.000738501	0.000807263	0.00169613	0.00155006	0.00103375	0.00298754	0.0016804
Annexin A1 OS=Homo sapiens GN=ANXA1 PE=1 SV=2	sp|P04083|ANXA1_HUMAN	39	14	0	0	0	0	0	0	0	0	0	0	0	0	0	0	0	0	0	0	0	0.358974	0	0	0	0	0	0	0	0	0	0	0	0	0	0	0	0	0	0	0	0.00258475	0	0	0	0	0	0
Annexin A2 OS=Homo sapiens GN=ANXA2 PE=1 SV=2	sp|P07355|ANXA2_HUMAN	39	9	0	0	0	0	0	0	0	0	0	0	0	0	0	0	0	6	0	0	0	0.230769	0	0	0	0	0	0	0	0	0	0	0	0	0	0	0	0.153846	0	0	0	0.00166163	0	0	0	0	0	0
Stomatin-like protein 2, mitochondrial OS=Homo sapiens GN=STOML2 PE=1 SV=1	sp|Q9UJZ1|STML2_HUMAN	39	0	0	0	0	0	0	0	0	0	0	0	0	0	0	0	0	0	2	0	0	0	0	0	0	0	0	0	0	0	0	0	0	0	0	0	0	0	0.0512821	0	0	0	0	0	0	0	0	0
CD5 antigen-like OS=Homo sapiens GN=CD5L PE=1 SV=1	sp|O43866|CD5L_HUMAN	38	22	15	19	19	19	17	17	17	22	10	20	19	18	18	18	18	24	21	18	21	0.578947	0.394737	0.5	0.5	0.5	0.447368	0.447368	0.447368	0.578947	0.263158	0.526316	0.5	0.473684	0.473684	0.473684	0.473684	0.631579	0.552632	0.473684	0.552632	0.00416864	0.0031069	0.00413431	0.00431803	0.00403164	0.00400959	0.00366482
Ig alpha-1 chain C region OS=Homo sapiens GN=IGHA1 PE=1 SV=2	sp|P01876|IGHA1_HUMAN	38	70	52	68	60	57	48	55	77	42	78	54	56	62	74	54	63	80	87	48	95	1.84211	1.36842	1.78947	1.57895	1.5	1.26316	1.44737	2.02632	1.10526	2.05263	1.42105	1.47368	1.63158	1.94737	1.42105	1.65789	2.10526	2.28947	1.26316	2.5	0.0132639	0.0107706	0.0147965	0.0136359	0.0120949	0.0113212	0.0118568
Beta-2-glycoprotein 1 OS=Homo sapiens GN=APOH PE=1 SV=3	sp|P02749|APOH_HUMAN	38	20	16	25	16	22	18	17	22	20	19	21	16	25	24	24	23	30	32	24	23	0.526316	0.421053	0.657895	0.421053	0.578947	0.473684	0.447368	0.578947	0.526316	0.5	0.552632	0.421053	0.657895	0.631579	0.631579	0.605263	0.789474	0.842105	0.631579	0.605263	0.00378967	0.00331403	0.00543988	0.00363623	0.00466821	0.00424545	0.00366482
Leucine-rich alpha-2-glycoprotein OS=Homo sapiens GN=LRG1 PE=1 SV=2	sp|P02750|A2GL_HUMAN	38	7	3	8	7	2	6	7	10	5	4	9	6	9	3	2	2	3	8	3	4	0.184211	0.0789474	0.210526	0.184211	0.0526316	0.157895	0.184211	0.263158	0.131579	0.105263	0.236842	0.157895	0.236842	0.0789474	0.0526316	0.0526316	0.0789474	0.210526	0.0789474	0.105263	0.00132639	0.00062138	0.00174076	0.00159085	0.000424383	0.00141515	0.00150904
Lumican OS=Homo sapiens GN=LUM PE=1 SV=2	sp|P51884|LUM_HUMAN	38	4	4	3	5	0	9	2	5	0	3	4	7	7	6	7	6	2	3	4	0	0.105263	0.105263	0.0789474	0.131579	0	0.236842	0.0526316	0.131579	0	0.0789474	0.105263	0.184211	0.184211	0.157895	0.184211	0.157895	0.0526316	0.0789474	0.105263	0	0.000757935	0.000828507	0.000652785	0.00113632	0	0.00212273	0.000431156
Complement factor H-related protein 1 OS=Homo sapiens GN=CFHR1 PE=1 SV=2	sp|Q03591|FHR1_HUMAN	38	20	24	22	23	25	22	21	22	24	19	22	26	0	27	32	27	21	22	17	17	0.526316	0.631579	0.578947	0.605263	0.657895	0.578947	0.552632	0.578947	0.631579	0.5	0.578947	0.684211	0	0.710526	0.842105	0.710526	0.552632	0.578947	0.447368	0.447368	0.00378967	0.00497104	0.00478709	0.00522709	0.00530479	0.00518888	0.00452713
UPF0762 protein C6orf58 OS=Homo sapiens GN=C6orf58 PE=1 SV=2	sp|Q6P5S2|CF058_HUMAN	38	10	0	0	0	0	0	0	0	0	0	0	0	0	0	0	0	0	0	0	0	0.263158	0	0	0	0	0	0	0	0	0	0	0	0	0	0	0	0	0	0	0	0.00189484	0	0	0	0	0	0
L-lactate dehydrogenase A chain OS=Homo sapiens GN=LDHA PE=1 SV=2	sp|P00338|LDHA_HUMAN	37	3	0	0	0	0	0	0	0	0	0	0	0	0	0	0	0	0	0	0	0	0.0810811	0	0	0	0	0	0	0	0	0	0	0	0	0	0	0	0	0	0	0	0.000583815	0	0	0	0	0	0
Ig alpha-2 chain C region OS=Homo sapiens GN=IGHA2 PE=1 SV=3	sp|P01877|IGHA2_HUMAN	37	52	35	45	41	36	32	42	56	28	60	36	37	44	55	36	45	51	73	33	69	1.40541	0.945946	1.21622	1.10811	0.972973	0.864865	1.13514	1.51351	0.756757	1.62162	0.972973	1	1.18919	1.48649	0.972973	1.21622	1.37838	1.97297	0.891892	1.86486	0.0101195	0.00744536	0.0100564	0.00956968	0.00784535	0.00775145	0.00929898
Complement factor H-related protein 3 OS=Homo sapiens GN=CFHR3 PE=1 SV=2	sp|Q02985|FHR3_HUMAN	37	0	11	0	0	0	0	0	0	0	0	0	0	0	0	0	0	0	8	0	0	0	0.297297	0	0	0	0	0	0	0	0	0	0	0	0	0	0	0	0.216216	0	0	0	0.00233997	0	0	0	0	0
Ig gamma-1 chain C region OS=Homo sapiens GN=IGHG1 PE=1 SV=1	sp|P01857|IGHG1_HUMAN	36	231	228	213	158	215	205	192	182	151	201	258	175	224	208	237	217	439	298	620	428	6.41667	6.33333	5.91667	4.38889	5.97222	5.69444	5.33333	5.05556	4.19444	5.58333	7.16667	4.86111	6.22222	5.77778	6.58333	6.02778	12.1944	8.27778	17.2222	11.8889	0.0462025	0.0498485	0.0489226	0.0379027	0.0481557	0.0510371	0.0436904
Ig gamma-2 chain C region OS=Homo sapiens GN=IGHG2 PE=1 SV=2	sp|P01859|IGHG2_HUMAN	36	177	191	174	171	192	147	180	175	151	148	141	166	146	172	155	173	309	192	269	328	4.91667	5.30556	4.83333	4.75	5.33333	4.08333	5	4.86111	4.19444	4.11111	3.91667	4.61111	4.05556	4.77778	4.30556	4.80556	8.58333	5.33333	7.47222	9.11111	0.0354019	0.041759	0.039965	0.0410213	0.0430041	0.0365974	0.0409598
Ig gamma-4 chain C region OS=Homo sapiens GN=IGHG4 PE=1 SV=1	sp|P01861|IGHG4_HUMAN	36	97	73	72	72	85	58	94	71	60	60	57	62	0	93	0	51	192	86	168	125	2.69444	2.02778	2	2	2.36111	1.61111	2.61111	1.97222	1.66667	1.66667	1.58333	1.72222	0	2.58333	0	1.41667	5.33333	2.38889	4.66667	3.47222	0.019401	0.0159603	0.0165372	0.0172721	0.0190383	0.0144398	0.0213901
Apolipoprotein E OS=Homo sapiens GN=APOE PE=1 SV=1	sp|P02649|APOE_HUMAN	36	22	28	27	21	29	26	27	23	30	29	21	24	43	32	45	41	21	40	26	33	0.611111	0.777778	0.75	0.583333	0.805556	0.722222	0.75	0.638889	0.833333	0.805556	0.583333	0.666667	1.19444	0.888889	1.25	1.13889	0.583333	1.11111	0.722222	0.916667	0.00440023	0.00612174	0.00620146	0.0050377	0.00649542	0.006473	0.00614397
Glyceraldehyde-3-phosphate dehydrogenase OS=Homo sapiens GN=GAPDH PE=1 SV=3	sp|P04406|G3P_HUMAN	36	8	0	0	0	0	0	0	0	0	0	0	0	0	0	0	0	6	0	0	0	0.222222	0	0	0	0	0	0	0	0	0	0	0	0	0	0	0	0.166667	0	0	0	0.00160008	0	0	0	0	0	0
Fibrinogen-like protein 1 OS=Homo sapiens GN=FGL1 PE=1 SV=3	sp|Q08830|FGL1_HUMAN	36	0	0	0	0	0	0	0	0	0	0	0	0	2	0	0	0	0	0	0	0	0	0	0	0	0	0	0	0	0	0	0	0	0.0555556	0	0	0	0	0	0	0	0	0	0	0	0	0	0
Intelectin-1 OS=Homo sapiens GN=ITLN1 PE=1 SV=1	sp|Q8WWA0|ITLN1_HUMAN	35	4	0	0	0	0	0	0	0	0	0	0	0	0	0	0	0	0	0	0	0	0.114286	0	0	0	0	0	0	0	0	0	0	0	0	0	0	0	0	0	0	0	0.000822901	0	0	0	0	0	0
Leucine-rich repeat-containing protein 59 OS=Homo sapiens GN=LRRC59 PE=1 SV=1	sp|Q96AG4|LRC59_HUMAN	35	0	0	0	0	0	0	0	0	0	0	0	0	0	0	0	0	0	4	0	0	0	0	0	0	0	0	0	0	0	0	0	0	0	0	0	0	0	0.114286	0	0	0	0	0	0	0	0	0
Zinc-alpha-2-glycoprotein OS=Homo sapiens GN=AZGP1 PE=1 SV=2	sp|P25311|ZA2G_HUMAN	34	5	0	2	0	2	0	0	4	0	0	4	0	5	0	0	0	0	3	2	2	0.147059	0	0.0588235	0	0.0588235	0	0	0.117647	0	0	0.117647	0	0.147059	0	0	0	0	0.0882353	0.0588235	0.0588235	0.00105888	0	0.000486389	0	0.00047431	0	0
Ficolin-2 OS=Homo sapiens GN=FCN2 PE=1 SV=2	sp|Q15485|FCN2_HUMAN	34	0	7	0	0	5	0	0	0	2	4	0	4	2	2	3	4	0	0	0	0	0	0.205882	0	0	0.147059	0	0	0	0.0588235	0.117647	0	0.117647	0.0588235	0.0588235	0.0882353	0.117647	0	0	0	0	0	0.00162046	0	0	0.00118578	0	0
Ficolin-3 OS=Homo sapiens GN=FCN3 PE=1 SV=2	sp|O75636|FCN3_HUMAN	33	11	11	11	13	11	11	11	9	12	13	8	8	8	9	11	11	8	8	11	8	0.333333	0.333333	0.333333	0.393939	0.333333	0.333333	0.333333	0.272727	0.363636	0.393939	0.242424	0.242424	0.242424	0.272727	0.333333	0.333333	0.242424	0.242424	0.333333	0.242424	0.00240013	0.0026236	0.0027562	0.00340208	0.00268776	0.00298754	0.00273065
Insulin-like growth factor-binding protein 3 OS=Homo sapiens GN=IGFBP3 PE=1 SV=2	sp|P17936|IBP3_HUMAN	32	0	0	0	0	0	2	0	0	0	0	0	0	0	0	0	0	0	0	0	0	0	0	0	0	0	0.0625	0	0	0	0	0	0	0	0	0	0	0	0	0	0	0	0	0	0	0	0.000560164	0
Apolipoprotein A-I OS=Homo sapiens GN=APOA1 PE=1 SV=1	sp|P02647|APOA1_HUMAN	31	72	100	93	84	91	75	83	88	98	88	81	81	102	89	102	79	80	112	87	96	2.32258	3.22581	3	2.70968	2.93548	2.41935	2.67742	2.83871	3.16129	2.83871	2.6129	2.6129	3.29032	2.87097	3.29032	2.54839	2.58065	3.6129	2.80645	3.09677	0.0167235	0.0253897	0.0248058	0.0234009	0.0236696	0.0216838	0.0219333
Complement factor H-related protein 2 OS=Homo sapiens GN=CFHR2 PE=1 SV=1	sp|P36980|FHR2_HUMAN	31	9	14	12	0	15	0	15	16	13	11	12	12	0	13	16	13	7	11	10	9	0.290323	0.451613	0.387097	0	0.483871	0	0.483871	0.516129	0.419355	0.354839	0.387097	0.387097	0	0.419355	0.516129	0.419355	0.225806	0.354839	0.322581	0.290323	0.00209043	0.00355456	0.00320075	0	0.00390159	0	0.00396385
F-box only protein 50 OS=Homo sapiens GN=NCCRP1 PE=1 SV=1	sp|Q6ZVX7|FBX50_HUMAN	31	0	0	0	0	0	0	0	0	0	0	0	0	0	0	0	0	4	0	0	0	0	0	0	0	0	0	0	0	0	0	0	0	0	0	0	0	0.129032	0	0	0	0	0	0	0	0	0	0
Carbonic anhydrase 1 OS=Homo sapiens GN=CA1 PE=1 SV=2	sp|P00915|CAH1_HUMAN	29	0	2	2	0	2	0	3	2	0	0	0	0	2	4	0	0	0	0	0	0	0	0.0689655	0.0689655	0	0.0689655	0	0.103448	0.0689655	0	0	0	0	0.0689655	0.137931	0	0	0	0	0	0	0	0.000542815	0.000570249	0	0.000556088	0	0.000847444
Cathepsin G OS=Homo sapiens GN=CTSG PE=1 SV=2	sp|P08311|CATG_HUMAN	29	3	0	0	0	0	0	0	0	0	0	0	0	0	0	0	0	0	0	0	0	0.103448	0	0	0	0	0	0	0	0	0	0	0	0	0	0	0	0	0	0	0	0.000744867	0	0	0	0	0	0
Collectin-11 OS=Homo sapiens GN=COLEC11 PE=1 SV=1	sp|Q9BWP8|COL11_HUMAN	29	0	0	0	0	0	0	0	0	0	0	0	0	0	0	0	0	0	0	2	0	0	0	0	0	0	0	0	0	0	0	0	0	0	0	0	0	0	0	0.0689655	0	0	0	0	0	0	0	0
C4b-binding protein beta chain OS=Homo sapiens GN=C4BPB PE=1 SV=1	sp|P20851|C4BPB_HUMAN	28	6	5	4	7	5	5	5	5	3	8	5	5	6	5	5	6	5	6	6	6	0.214286	0.178571	0.142857	0.25	0.178571	0.178571	0.178571	0.178571	0.107143	0.285714	0.178571	0.178571	0.214286	0.178571	0.178571	0.214286	0.178571	0.214286	0.214286	0.214286	0.00154294	0.0014055	0.00118123	0.00215901	0.00143987	0.00160047	0.00146285
Caspase-14 OS=Homo sapiens GN=CASP14 PE=1 SV=2	sp|P31944|CASPE_HUMAN	28	2	0	0	0	0	0	0	0	0	0	0	0	0	0	0	0	0	0	0	0	0.0714286	0	0	0	0	0	0	0	0	0	0	0	0	0	0	0	0	0	0	0	0.000514313	0	0	0	0	0	0
Cysteine-rich secretory protein 3 OS=Homo sapiens GN=CRISP3 PE=1 SV=1	sp|P54108|CRIS3_HUMAN	28	2	0	0	0	0	0	0	0	0	0	0	0	0	0	0	0	0	0	0	0	0.0714286	0	0	0	0	0	0	0	0	0	0	0	0	0	0	0	0	0	0	0	0.000514313	0	0	0	0	0	0
14-3-3 protein zeta/delta OS=Homo sapiens GN=YWHAZ PE=1 SV=1	sp|P63104|1433Z_HUMAN	28	3	0	0	0	0	0	0	0	0	0	0	0	0	0	0	0	0	0	0	0	0.107143	0	0	0	0	0	0	0	0	0	0	0	0	0	0	0	0	0	0	0	0.00077147	0	0	0	0	0	0
Complement factor D OS=Homo sapiens GN=CFD PE=1 SV=5	sp|P00746|CFAD_HUMAN	27	0	0	0	3	0	0	0	0	0	0	0	0	0	4	0	0	0	0	0	0	0	0	0	0.111111	0	0	0	0	0	0	0	0	0	0.148148	0	0	0	0	0	0	0	0	0	0.000959562	0	0	0
Complement C1q subcomponent subunit B OS=Homo sapiens GN=C1QB PE=1 SV=3	sp|P02746|C1QB_HUMAN	27	15	15	11	10	12	10	13	13	15	17	9	18	20	17	21	18	19	15	16	18	0.555556	0.555556	0.407407	0.37037	0.444444	0.37037	0.481481	0.481481	0.555556	0.62963	0.333333	0.666667	0.740741	0.62963	0.777778	0.666667	0.703704	0.555556	0.592593	0.666667	0.00400021	0.00437267	0.00336869	0.00319854	0.00358368	0.00331949	0.00394428
Azurocidin OS=Homo sapiens GN=AZU1 PE=1 SV=3	sp|P20160|CAP7_HUMAN	27	2	0	0	0	0	0	0	0	0	0	0	0	0	0	0	0	0	0	0	0	0.0740741	0	0	0	0	0	0	0	0	0	0	0	0	0	0	0	0	0	0	0	0.000533362	0	0	0	0	0	0
BPI fold-containing family A member 1 OS=Homo sapiens GN=BPIFA1 PE=1 SV=1	sp|Q9NP55|BPIA1_HUMAN	27	15	0	0	0	0	0	0	0	0	0	0	0	0	0	0	0	0	0	0	0	0.555556	0	0	0	0	0	0	0	0	0	0	0	0	0	0	0	0	0	0	0	0.00400021	0	0	0	0	0	0
Complement C1q subcomponent subunit A OS=Homo sapiens GN=C1QA PE=1 SV=2	sp|P02745|C1QA_HUMAN	26	7	7	6	6	9	4	5	5	6	5	5	5	7	6	6	8	8	7	7	4	0.269231	0.269231	0.230769	0.230769	0.346154	0.153846	0.192308	0.192308	0.230769	0.192308	0.192308	0.192308	0.269231	0.230769	0.230769	0.307692	0.307692	0.269231	0.269231	0.153846	0.00193856	0.00211906	0.00190814	0.00199294	0.00279113	0.00137886	0.00157538
Complement C1q subcomponent subunit C OS=Homo sapiens GN=C1QC PE=1 SV=3	sp|P02747|C1QC_HUMAN	26	15	16	12	10	16	13	13	10	16	17	9	15	14	13	17	14	16	16	18	14	0.576923	0.615385	0.461538	0.384615	0.615385	0.5	0.5	0.384615	0.615385	0.653846	0.346154	0.576923	0.538462	0.5	0.653846	0.538462	0.615385	0.615385	0.692308	0.538462	0.00415407	0.00484358	0.00381628	0.00332156	0.00496202	0.00448131	0.00409598
Mannose-binding protein C OS=Homo sapiens GN=MBL2 PE=1 SV=2	sp|P11226|MBL2_HUMAN	26	2	0	0	0	2	0	3	2	0	0	0	2	0	2	2	0	3	0	2	2	0.0769231	0	0	0	0.0769231	0	0.115385	0.0769231	0	0	0	0.0769231	0	0.0769231	0.0769231	0	0.115385	0	0.0769231	0.0769231	0.000553876	0	0	0	0.000620252	0	0.000945226
Glutathione peroxidase 3 OS=Homo sapiens GN=GPX3 PE=1 SV=2	sp|P22352|GPX3_HUMAN	26	4	4	3	2	4	3	3	4	2	3	4	3	5	3	4	3	4	7	4	4	0.153846	0.153846	0.115385	0.0769231	0.153846	0.115385	0.115385	0.153846	0.0769231	0.115385	0.153846	0.115385	0.192308	0.115385	0.153846	0.115385	0.153846	0.269231	0.153846	0.153846	0.00110775	0.00121089	0.000954071	0.000664312	0.0012405	0.00103415	0.000945226
Adiponectin OS=Homo sapiens GN=ADIPOQ PE=1 SV=1	sp|Q15848|ADIPO_HUMAN	26	0	0	0	2	5	0	2	0	3	4	0	3	4	0	5	0	5	3	5	3	0	0	0	0.0769231	0.192308	0	0.0769231	0	0.115385	0.153846	0	0.115385	0.153846	0	0.192308	0	0.192308	0.115385	0.192308	0.115385	0	0	0	0.000664312	0.00155063	0	0.000630151
Skin-specific protein 32 OS=Homo sapiens GN=XP32 PE=1 SV=1	sp|Q5T750|XP32_HUMAN	26	0	0	0	0	0	2	0	0	0	0	0	0	2	0	2	2	0	0	0	0	0	0	0	0	0	0.0769231	0	0	0	0	0	0	0.0769231	0	0.0769231	0.0769231	0	0	0	0	0	0	0	0	0	0.000689432	0
C-reactive protein OS=Homo sapiens GN=CRP PE=1 SV=1	sp|P02741|CRP_HUMAN	25	0	6	3	6	0	0	9	9	5	6	13	5	12	5	2	4	0	0	2	4	0	0.24	0.12	0.24	0	0	0.36	0.36	0.2	0.24	0.52	0.2	0.48	0.2	0.08	0.16	0	0	0.08	0.16	0	0.00188899	0.000992234	0.00207265	0	0	0.0029491
Serum amyloid P-component OS=Homo sapiens GN=APCS PE=1 SV=2	sp|P02743|SAMP_HUMAN	25	14	12	13	12	14	13	13	11	16	16	13	16	13	15	15	13	17	16	16	17	0.56	0.48	0.52	0.48	0.56	0.52	0.52	0.44	0.64	0.64	0.52	0.64	0.52	0.6	0.6	0.52	0.68	0.64	0.64	0.68	0.00403221	0.00377799	0.00429968	0.00414531	0.00451544	0.00466056	0.00425982
Alpha-1-acid glycoprotein 1 OS=Homo sapiens GN=ORM1 PE=1 SV=1	sp|P02763|A1AG1_HUMAN	24	11	9	13	10	7	9	13	13	12	8	18	12	11	12	10	11	10	15	15	10	0.458333	0.375	0.541667	0.416667	0.291667	0.375	0.541667	0.541667	0.5	0.333333	0.75	0.5	0.458333	0.5	0.416667	0.458333	0.416667	0.625	0.625	0.416667	0.00330018	0.00295155	0.00447883	0.00359836	0.00235179	0.00336098	0.00443731
Alpha-1-acid glycoprotein 2 OS=Homo sapiens GN=ORM2 PE=1 SV=2	sp|P19652|A1AG2_HUMAN	24	6	6	6	9	4	10	9	9	6	7	11	7	10	10	8	8	10	8	11	7	0.25	0.25	0.25	0.375	0.166667	0.416667	0.375	0.375	0.25	0.291667	0.458333	0.291667	0.416667	0.416667	0.333333	0.333333	0.416667	0.333333	0.458333	0.291667	0.0018001	0.0019677	0.00206715	0.00323852	0.00134388	0.00373442	0.00307198
Secreted phosphoprotein 24 OS=Homo sapiens GN=SPP2 PE=1 SV=1	sp|Q13103|SPP24_HUMAN	24	0	0	0	0	0	0	0	0	0	0	0	0	0	0	0	0	0	2	0	0	0	0	0	0	0	0	0	0	0	0	0	0	0	0	0	0	0	0.0833333	0	0	0	0	0	0	0	0	0
Immunoglobulin lambda-like polypeptide 5 OS=Homo sapiens GN=IGLL5 PE=2 SV=2	sp|B9A064|IGLL5_HUMAN	23	50	50	52	53	50	48	49	53	44	58	48	50	57	55	50	54	69	64	110	69	2.17391	2.17391	2.26087	2.30435	2.17391	2.08696	2.13043	2.30435	1.91304	2.52174	2.08696	2.17391	2.47826	2.3913	2.17391	2.34783	3	2.78261	4.78261	3	0.015653	0.0171105	0.0186943	0.0199005	0.0175289	0.0187046	0.0174524
Retinol-binding protein 4 OS=Homo sapiens GN=RBP4 PE=1 SV=3	sp|P02753|RET4_HUMAN	23	15	12	14	10	14	15	5	7	18	12	12	13	21	12	13	16	14	9	10	9	0.652174	0.521739	0.608696	0.434783	0.608696	0.652174	0.217391	0.304348	0.782609	0.521739	0.521739	0.565217	0.913043	0.521739	0.565217	0.695652	0.608696	0.391304	0.434783	0.391304	0.0046959	0.00410651	0.00503307	0.00375481	0.00490808	0.00584519	0.00178086
Heat shock protein beta-1 OS=Homo sapiens GN=HSPB1 PE=1 SV=2	sp|P04792|HSPB1_HUMAN	23	2	0	0	0	0	0	0	0	0	0	0	0	0	0	0	0	2	0	0	0	0.0869565	0	0	0	0	0	0	0	0	0	0	0	0	0	0	0	0.0869565	0	0	0	0.00062612	0	0	0	0	0	0
Tetranectin OS=Homo sapiens GN=CLEC3B PE=1 SV=3	sp|P05452|TETN_HUMAN	23	5	4	6	3	5	2	4	3	4	5	5	2	3	4	5	4	3	0	4	4	0.217391	0.173913	0.26087	0.130435	0.217391	0.0869565	0.173913	0.130435	0.173913	0.217391	0.217391	0.0869565	0.130435	0.173913	0.217391	0.173913	0.130435	0	0.173913	0.173913	0.0015653	0.00136884	0.00215703	0.00112644	0.00175289	0.000779358	0.00142469
Glutathione S-transferase P OS=Homo sapiens GN=GSTP1 PE=1 SV=2	sp|P09211|GSTP1_HUMAN	23	2	0	0	0	0	0	0	0	0	0	0	0	0	0	0	0	0	0	0	0	0.0869565	0	0	0	0	0	0	0	0	0	0	0	0	0	0	0	0	0	0	0	0.00062612	0	0	0	0	0	0
Immunoglobulin lambda-like polypeptide 1 OS=Homo sapiens GN=IGLL1 PE=1 SV=1	sp|P15814|IGLL1_HUMAN	23	0	2	0	0	0	0	0	0	0	0	0	0	0	0	0	0	0	0	0	0	0	0.0869565	0	0	0	0	0	0	0	0	0	0	0	0	0	0	0	0	0	0	0	0.000684418	0	0	0	0	0
Neutrophil gelatinase-associated lipocalin OS=Homo sapiens GN=LCN2 PE=1 SV=2	sp|P80188|NGAL_HUMAN	23	2	0	0	0	0	0	0	0	0	0	0	0	0	0	0	0	0	0	0	0	0.0869565	0	0	0	0	0	0	0	0	0	0	0	0	0	0	0	0	0	0	0	0.00062612	0	0	0	0	0	0
Zymogen granule protein 16 homolog B OS=Homo sapiens GN=ZG16B PE=1 SV=3	sp|Q96DA0|ZG16B_HUMAN	23	13	0	0	0	0	0	0	0	0	0	0	0	0	0	0	0	0	0	0	0	0.565217	0	0	0	0	0	0	0	0	0	0	0	0	0	0	0	0	0	0	0	0.00406978	0	0	0	0	0	0
Complement component C8 gamma chain OS=Homo sapiens GN=C8G PE=1 SV=3	sp|P07360|CO8G_HUMAN	22	11	14	13	16	17	10	13	10	14	14	14	15	15	12	13	10	19	13	18	14	0.5	0.636364	0.590909	0.727273	0.772727	0.454545	0.590909	0.454545	0.636364	0.636364	0.636364	0.681818	0.681818	0.545455	0.590909	0.454545	0.863636	0.590909	0.818182	0.636364	0.00360019	0.0050087	0.004886	0.00628077	0.00623071	0.00407392	0.0048407
Peroxiredoxin-2 OS=Homo sapiens GN=PRDX2 PE=1 SV=5	sp|P32119|PRDX2_HUMAN	22	0	2	0	0	0	0	2	0	0	0	0	0	0	2	0	0	4	0	0	0	0	0.0909091	0	0	0	0	0.0909091	0	0	0	0	0	0	0.0909091	0	0	0.181818	0	0	0	0	0.000715528	0	0	0	0	0.000744723
Peroxiredoxin-1 OS=Homo sapiens GN=PRDX1 PE=1 SV=1	sp|Q06830|PRDX1_HUMAN	22	2	0	0	0	0	0	0	0	0	0	0	0	0	0	0	0	3	0	0	0	0.0909091	0	0	0	0	0	0	0	0	0	0	0	0	0	0	0	0.136364	0	0	0	0.00065458	0	0	0	0	0	0
Apolipoprotein M OS=Homo sapiens GN=APOM PE=1 SV=2	sp|O95445|APOM_HUMAN	21	3	3	3	4	5	5	4	2	5	4	3	3	3	4	3	7	6	3	6	6	0.142857	0.142857	0.142857	0.190476	0.238095	0.238095	0.190476	0.0952381	0.238095	0.190476	0.142857	0.142857	0.142857	0.190476	0.142857	0.333333	0.285714	0.142857	0.285714	0.285714	0.00102863	0.0011244	0.00118123	0.00164496	0.00191983	0.00213396	0.00156037
Apolipoprotein D OS=Homo sapiens GN=APOD PE=1 SV=1	sp|P05090|APOD_HUMAN	21	9	12	12	10	11	7	9	7	10	12	14	11	23	12	16	18	17	15	12	15	0.428571	0.571429	0.571429	0.47619	0.52381	0.333333	0.428571	0.333333	0.47619	0.571429	0.666667	0.52381	1.09524	0.571429	0.761905	0.857143	0.809524	0.714286	0.571429	0.714286	0.00308588	0.00449761	0.00472492	0.00411241	0.00422362	0.00298754	0.00351084
Cofilin-1 OS=Homo sapiens GN=CFL1 PE=1 SV=3	sp|P23528|COF1_HUMAN	19	2	0	0	0	0	0	0	0	0	0	0	0	0	0	0	0	0	0	0	0	0.105263	0	0	0	0	0	0	0	0	0	0	0	0	0	0	0	0	0	0	0	0.000757935	0	0	0	0	0	0
Cathelicidin antimicrobial peptide OS=Homo sapiens GN=CAMP PE=1 SV=1	sp|P49913|CAMP_HUMAN	19	3	0	2	2	2	2	0	0	2	0	2	2	0	0	2	2	2	2	0	0	0.157895	0	0.105263	0.105263	0.105263	0.105263	0	0	0.105263	0	0.105263	0.105263	0	0	0.105263	0.105263	0.105263	0.105263	0	0	0.0011369	0	0.00087038	0.000909058	0.000848766	0.000943433	0
Immunoglobulin J chain OS=Homo sapiens GN=IGJ PE=1 SV=4	sp|P01591|IGJ_HUMAN	18	10	12	6	12	8	13	7	11	13	5	9	9	11	10	14	11	7	12	6	11	0.555556	0.666667	0.333333	0.666667	0.444444	0.722222	0.388889	0.611111	0.722222	0.277778	0.5	0.5	0.611111	0.555556	0.777778	0.611111	0.388889	0.666667	0.333333	0.611111	0.00400021	0.00524721	0.0027562	0.00575737	0.00358368	0.006473	0.00318576
Prolactin-inducible protein OS=Homo sapiens GN=PIP PE=1 SV=1	sp|P12273|PIP_HUMAN	17	10	0	0	0	0	0	0	0	0	0	0	0	0	0	0	0	0	0	0	0	0.588235	0	0	0	0	0	0	0	0	0	0	0	0	0	0	0	0	0	0	0	0.00423552	0	0	0	0	0	0
Lysozyme C OS=Homo sapiens GN=LYZ PE=1 SV=1	sp|P61626|LYSC_HUMAN	17	21	0	2	3	2	2	2	2	2	0	4	3	2	3	3	2	0	0	0	0	1.23529	0	0.117647	0.176471	0.117647	0.117647	0.117647	0.117647	0.117647	0	0.235294	0.176471	0.117647	0.176471	0.176471	0.117647	0	0	0	0	0.00889459	0	0.000972778	0.00152401	0.000948621	0.00105443	0.00096376
Hemoglobin subunit delta OS=Homo sapiens GN=HBD PE=1 SV=2	sp|P02042|HBD_HUMAN	16	0	0	0	0	0	0	23	0	0	0	0	0	0	24	0	0	0	0	0	0	0	0	0	0	0	0	1.4375	0	0	0	0	0	0	1.5	0	0	0	0	0	0	0	0	0	0	0	0	0.0117759
Transthyretin OS=Homo sapiens GN=TTR PE=1 SV=1	sp|P02766|TTHY_HUMAN	16	12	12	21	11	15	17	6	11	13	11	12	18	11	16	19	9	17	16	17	16	0.75	0.75	1.3125	0.6875	0.9375	1.0625	0.375	0.6875	0.8125	0.6875	0.75	1.125	0.6875	1	1.1875	0.5625	1.0625	1	1.0625	1	0.00540029	0.00590311	0.0108526	0.00593729	0.00755932	0.00952278	0.00307198
Ig heavy chain V-II region ARH-77 OS=Homo sapiens PE=4 SV=1	sp|P06331|HV209_HUMAN	16	0	0	0	0	0	0	0	12	0	0	0	0	0	0	0	0	21	0	0	0	0	0	0	0	0	0	0	0.75	0	0	0	0	0	0	0	0	1.3125	0	0	0	0	0	0	0	0	0	0
Hemoglobin subunit beta OS=Homo sapiens GN=HBB PE=1 SV=2	sp|P68871|HBB_HUMAN	16	27	24	23	17	17	19	42	32	18	19	19	20	24	45	23	12	6	0	12	23	1.6875	1.5	1.4375	1.0625	1.0625	1.1875	2.625	2	1.125	1.1875	1.1875	1.25	1.5	2.8125	1.4375	0.75	0.375	0	0.75	1.4375	0.0121506	0.0118062	0.0118861	0.00917581	0.00856723	0.0106431	0.0215039
Calmodulin-like protein 5 OS=Homo sapiens GN=CALML5 PE=1 SV=2	sp|Q9NZT1|CALL5_HUMAN	16	0	0	0	0	0	0	0	0	0	0	0	0	0	0	0	0	4	0	0	0	0	0	0	0	0	0	0	0	0	0	0	0	0	0	0	0	0.25	0	0	0	0	0	0	0	0	0	0
Ig kappa chain V-II region RPMI 6410 OS=Homo sapiens PE=4 SV=1	sp|P06310|KV206_HUMAN	15	3	4	4	3	4	3	0	3	3	0	5	3	0	0	0	5	4	0	0	6	0.2	0.266667	0.266667	0.2	0.266667	0.2	0	0.2	0.2	0	0.333333	0.2	0	0	0	0.333333	0.266667	0	0	0.4	0.00144008	0.00209888	0.00220496	0.00172721	0.00215021	0.00179252	0
Profilin-1 OS=Homo sapiens GN=PFN1 PE=1 SV=2	sp|P07737|PROF1_HUMAN	15	4	0	0	0	0	0	0	0	0	0	0	0	0	0	0	0	0	0	0	0	0.266667	0	0	0	0	0	0	0	0	0	0	0	0	0	0	0	0	0	0	0	0.0019201	0	0	0	0	0	0
Serum amyloid A-4 protein OS=Homo sapiens GN=SAA4 PE=1 SV=2	sp|P35542|SAA4_HUMAN	15	9	5	11	11	8	8	13	13	8	9	14	7	11	7	9	4	7	5	6	6	0.6	0.333333	0.733333	0.733333	0.533333	0.533333	0.866667	0.866667	0.533333	0.6	0.933333	0.466667	0.733333	0.466667	0.6	0.266667	0.466667	0.333333	0.4	0.4	0.00432023	0.0026236	0.00606365	0.00633311	0.00430041	0.00478006	0.0070997
Apolipoprotein C-IV OS=Homo sapiens GN=APOC4 PE=1 SV=1	sp|P55056|APOC4_HUMAN	15	0	3	6	0	3	2	0	0	4	3	3	2	4	0	0	0	0	0	0	0	0	0.2	0.4	0	0.2	0.133333	0	0	0.266667	0.2	0.2	0.133333	0.266667	0	0	0	0	0	0	0	0	0.00157416	0.00330745	0	0.00161266	0.00119502	0
Hemoglobin subunit alpha OS=Homo sapiens GN=HBA1 PE=1 SV=2	sp|P69905|HBA_HUMAN	15	19	19	18	10	13	11	29	17	10	10	15	10	12	27	10	10	6	0	10	19	1.26667	1.26667	1.2	0.666667	0.866667	0.733333	1.93333	1.13333	0.666667	0.666667	1	0.666667	0.8	1.8	0.666667	0.666667	0.4	0	0.666667	1.26667	0.00912048	0.0099697	0.00992234	0.00575737	0.00698817	0.00657259	0.0158378
Fatty acid-binding protein, epidermal OS=Homo sapiens GN=FABP5 PE=1 SV=3	sp|Q01469|FABP5_HUMAN	15	2	0	0	0	0	0	0	0	0	0	0	0	0	0	0	0	4	0	0	0	0.133333	0	0	0	0	0	0	0	0	0	0	0	0	0	0	0	0.266667	0	0	0	0.000960051	0	0	0	0	0	0
Putative V-set and immunoglobulin domain-containing-like protein IGHV4OR15-8 OS=Homo sapiens GN=IGHV4OR15-8 PE=5 SV=2	sp|A6NJ16|IV4F8_HUMAN	14	0	3	0	0	0	0	0	3	0	0	3	0	2	0	0	0	0	0	0	0	0	0.214286	0	0	0	0	0	0.214286	0	0	0.214286	0	0.142857	0	0	0	0	0	0	0	0	0.0016866	0	0	0	0	0
Histone H2B type 1-K OS=Homo sapiens GN=HIST1H2BK PE=1 SV=3	sp|O60814|H2B1K_HUMAN (+6)	14	6	0	0	0	0	0	0	0	0	0	0	0	0	0	0	0	0	0	0	0	0.428571	0	0	0	0	0	0	0	0	0	0	0	0	0	0	0	0	0	0	0	0.00308588	0	0	0	0	0	0
Ig heavy chain V-I region SIE OS=Homo sapiens PE=1 SV=1	sp|P01761|HV106_HUMAN	14	8	7	7	6	0	9	6	8	5	7	6	6	8	9	9	7	8	8	7	5	0.571429	0.5	0.5	0.428571	0	0.642857	0.428571	0.571429	0.357143	0.5	0.428571	0.428571	0.571429	0.642857	0.642857	0.5	0.571429	0.571429	0.5	0.357143	0.0041145	0.00393541	0.00413431	0.00370117	0	0.00576168	0.00351084
Ig heavy chain V-III region CAM OS=Homo sapiens PE=1 SV=1	sp|P01768|HV307_HUMAN	14	7	2	4	6	6	2	3	2	5	3	4	0	4	7	7	6	9	9	2	10	0.5	0.142857	0.285714	0.428571	0.428571	0.142857	0.214286	0.142857	0.357143	0.214286	0.285714	0	0.285714	0.5	0.5	0.428571	0.642857	0.642857	0.142857	0.714286	0.00360019	0.0011244	0.00236246	0.00370117	0.00345569	0.00128037	0.00175542
Ig heavy chain V-III region HIL OS=Homo sapiens PE=1 SV=1	sp|P01771|HV310_HUMAN	14	3	0	0	0	0	0	3	0	0	0	0	0	0	2	0	0	0	3	0	2	0.214286	0	0	0	0	0	0.214286	0	0	0	0	0	0	0.142857	0	0	0	0.214286	0	0.142857	0.00154294	0	0	0	0	0	0.00175542
Ig heavy chain V-III region KOL OS=Homo sapiens PE=1 SV=1	sp|P01772|HV311_HUMAN	14	0	0	10	10	8	8	9	7	10	0	7	10	5	6	7	9	7	7	0	12	0	0	0.714286	0.714286	0.571429	0.571429	0.642857	0.5	0.714286	0	0.5	0.714286	0.357143	0.428571	0.5	0.642857	0.5	0.5	0	0.857143	0	0	0.00590615	0.00616861	0.00460759	0.0051215	0.00526626
Ig heavy chain V-II region WAH OS=Homo sapiens PE=1 SV=1	sp|P01824|HV206_HUMAN	14	0	0	0	3	0	2	4	2	2	2	0	2	2	3	4	3	0	2	0	2	0	0	0	0.214286	0	0.142857	0.285714	0.142857	0.142857	0.142857	0	0.142857	0.142857	0.214286	0.285714	0.214286	0	0.142857	0	0.142857	0	0	0	0.00185058	0	0.00128037	0.00234056
Platelet basic protein OS=Homo sapiens GN=PPBP PE=1 SV=3	sp|P02775|CXCL7_HUMAN	14	3	2	2	0	4	4	4	5	3	3	7	4	4	3	5	3	0	2	0	0	0.214286	0.142857	0.142857	0	0.285714	0.285714	0.285714	0.357143	0.214286	0.214286	0.5	0.285714	0.285714	0.214286	0.357143	0.214286	0	0.142857	0	0	0.00154294	0.0011244	0.00118123	0	0.00230379	0.00256075	0.00234056
Antileukoproteinase OS=Homo sapiens GN=SLPI PE=1 SV=2	sp|P03973|SLPI_HUMAN	14	11	0	0	0	0	0	0	0	0	0	0	0	0	0	0	0	0	0	0	0	0.785714	0	0	0	0	0	0	0	0	0	0	0	0	0	0	0	0	0	0	0	0.00565744	0	0	0	0	0	0
Ig kappa chain V-III region CLL OS=Homo sapiens PE=1 SV=2	sp|P04207|KV308_HUMAN	14	5	6	3	4	6	3	4	5	4	3	5	5	3	7	4	6	6	4	5	6	0.357143	0.428571	0.214286	0.285714	0.428571	0.214286	0.285714	0.357143	0.285714	0.214286	0.357143	0.357143	0.214286	0.5	0.285714	0.428571	0.428571	0.285714	0.357143	0.428571	0.00257157	0.00337321	0.00177185	0.00246744	0.00345569	0.00192056	0.00234056
Ig kappa chain V-I region Walker OS=Homo sapiens PE=1 SV=1	sp|P04431|KV123_HUMAN	14	0	2	0	0	0	0	0	0	0	0	0	0	0	2	0	0	0	0	0	4	0	0.142857	0	0	0	0	0	0	0	0	0	0	0	0.142857	0	0	0	0	0	0.285714	0	0.0011244	0	0	0	0	0
Histone H2A type 1-B/E OS=Homo sapiens GN=HIST1H2AB PE=1 SV=2	sp|P04908|H2A1B_HUMAN (+9)	14	3	0	0	0	0	0	0	0	0	0	0	0	0	0	0	0	0	0	0	0	0.214286	0	0	0	0	0	0	0	0	0	0	0	0	0	0	0	0	0	0	0	0.00154294	0	0	0	0	0	0
Ig kappa chain V-III region IARC/BL41 OS=Homo sapiens PE=1 SV=1	sp|P06311|KV311_HUMAN	14	3	0	0	3	3	2	0	2	4	0	0	0	2	2	0	0	0	3	2	0	0.214286	0	0	0.214286	0.214286	0.142857	0	0.142857	0.285714	0	0	0	0.142857	0.142857	0	0	0	0.214286	0.142857	0	0.00154294	0	0	0.00185058	0.00172785	0.00128037	0
Serum amyloid A-1 protein OS=Homo sapiens GN=SAA1 PE=1 SV=1	sp|P0DJI8|SAA1_HUMAN	14	0	0	0	0	0	0	4	18	0	0	0	0	0	0	0	0	0	0	0	0	0	0	0	0	0	0	0.285714	1.28571	0	0	0	0	0	0	0	0	0	0	0	0	0	0	0	0	0	0	0.00234056
Serum amyloid A-2 protein OS=Homo sapiens GN=SAA2 PE=1 SV=1	sp|P0DJI9|SAA2_HUMAN	14	0	0	0	0	0	0	0	15	0	0	0	0	0	0	0	0	0	0	0	0	0	0	0	0	0	0	0	1.07143	0	0	0	0	0	0	0	0	0	0	0	0	0	0	0	0	0	0	0
Ig kappa chain V-III region HAH OS=Homo sapiens PE=2 SV=1	sp|P18135|KV312_HUMAN	14	17	14	12	11	12	11	12	14	10	10	9	12	12	18	10	12	40	15	11	72	1.21429	1	0.857143	0.785714	0.857143	0.785714	0.857143	1	0.714286	0.714286	0.642857	0.857143	0.857143	1.28571	0.714286	0.857143	2.85714	1.07143	0.785714	5.14286	0.00874332	0.00787081	0.00708738	0.00678547	0.00691138	0.00704206	0.00702168
Ig kappa chain V-I region HK102 (Fragment) OS=Homo sapiens GN=IGKV1-5 PE=4 SV=1	sp|P01602|KV110_HUMAN	13	3	9	2	6	2	0	4	3	2	2	3	2	0	2	4	6	5	4	2	6	0.230769	0.692308	0.153846	0.461538	0.153846	0	0.307692	0.230769	0.153846	0.153846	0.230769	0.153846	0	0.153846	0.307692	0.461538	0.384615	0.307692	0.153846	0.461538	0.00166163	0.00544902	0.00127209	0.00398587	0.0012405	0	0.0025206
Ig kappa chain V-II region Cum OS=Homo sapiens PE=1 SV=1	sp|P01614|KV201_HUMAN	13	0	0	0	0	0	0	0	0	0	0	0	0	0	0	0	0	5	0	0	5	0	0	0	0	0	0	0	0	0	0	0	0	0	0	0	0	0.384615	0	0	0.384615	0	0	0	0	0	0	0
Ig kappa chain V-II region FR OS=Homo sapiens PE=1 SV=1	sp|P01615|KV202_HUMAN	13	3	0	0	3	0	0	2	2	0	0	0	0	0	2	0	0	0	0	0	0	0.230769	0	0	0.230769	0	0	0.153846	0.153846	0	0	0	0	0	0.153846	0	0	0	0	0	0	0.00166163	0	0	0.00199294	0	0	0.0012603
Ig kappa chain V-IV region Len OS=Homo sapiens PE=1 SV=2	sp|P01625|KV402_HUMAN	13	15	14	15	13	16	15	16	13	14	13	14	16	16	19	16	16	18	22	12	25	1.15385	1.07692	1.15385	1	1.23077	1.15385	1.23077	1	1.07692	1	1.07692	1.23077	1.23077	1.46154	1.23077	1.23077	1.38462	1.69231	0.923077	1.92308	0.00830813	0.00847626	0.00954071	0.00863605	0.00992403	0.0103415	0.0100824
Ig heavy chain V-I region HG3 OS=Homo sapiens PE=4 SV=1	sp|P01743|HV102_HUMAN	13	6	6	6	4	9	6	4	5	6	7	7	6	4	6	4	4	7	11	4	6	0.461538	0.461538	0.461538	0.307692	0.692308	0.461538	0.307692	0.384615	0.461538	0.538462	0.538462	0.461538	0.307692	0.461538	0.307692	0.307692	0.538462	0.846154	0.307692	0.461538	0.00332325	0.00363268	0.00381628	0.00265725	0.00558227	0.00413659	0.0025206
Ig heavy chain V-III region TRO OS=Homo sapiens PE=1 SV=1	sp|P01762|HV301_HUMAN	13	12	13	15	12	13	14	12	14	12	16	12	12	13	16	14	12	14	11	10	19	0.923077	1	1.15385	0.923077	1	1.07692	0.923077	1.07692	0.923077	1.23077	0.923077	0.923077	1	1.23077	1.07692	0.923077	1.07692	0.846154	0.769231	1.46154	0.00664651	0.00787081	0.00954071	0.00797174	0.00806328	0.00965205	0.00756181
Ig heavy chain V-III region VH26 OS=Homo sapiens PE=1 SV=1	sp|P01764|HV303_HUMAN	13	11	13	11	13	19	12	10	12	13	11	10	13	13	15	14	12	16	22	10	22	0.846154	1	0.846154	1	1.46154	0.923077	0.769231	0.923077	1	0.846154	0.769231	1	1	1.15385	1.07692	0.923077	1.23077	1.69231	0.769231	1.69231	0.00609263	0.00787081	0.00699652	0.00863605	0.0117848	0.00827319	0.00630151
Ig heavy chain V-III region GA OS=Homo sapiens PE=1 SV=1	sp|P01769|HV308_HUMAN	13	0	2	4	4	6	2	0	4	4	3	0	7	0	0	0	4	2	0	0	5	0	0.153846	0.307692	0.307692	0.461538	0.153846	0	0.307692	0.307692	0.230769	0	0.538462	0	0	0	0.307692	0.153846	0	0	0.384615	0	0.00121089	0.00254419	0.00265725	0.00372151	0.00137886	0
Ig heavy chain V-III region NIE OS=Homo sapiens PE=1 SV=1	sp|P01770|HV309_HUMAN	13	11	10	9	10	5	7	7	9	8	9	9	9	6	9	6	9	6	9	7	13	0.846154	0.769231	0.692308	0.769231	0.384615	0.538462	0.538462	0.692308	0.615385	0.692308	0.692308	0.692308	0.461538	0.692308	0.461538	0.692308	0.461538	0.692308	0.538462	1	0.00609263	0.00605447	0.00572442	0.00664312	0.00310126	0.00482602	0.00441105
Ig heavy chain V-III region BUR OS=Homo sapiens PE=1 SV=1	sp|P01773|HV312_HUMAN	13	2	2	2	0	0	2	3	2	2	2	2	2	3	2	0	0	3	0	0	0	0.153846	0.153846	0.153846	0	0	0.153846	0.230769	0.153846	0.153846	0.153846	0.153846	0.153846	0.230769	0.153846	0	0	0.230769	0	0	0	0.00110775	0.00121089	0.00127209	0	0	0.00137886	0.00189045
Ig heavy chain V-III region WAS OS=Homo sapiens PE=1 SV=1	sp|P01776|HV315_HUMAN	13	11	9	0	13	10	8	11	0	10	10	0	0	0	10	0	0	0	0	12	15	0.846154	0.692308	0	1	0.769231	0.615385	0.846154	0	0.769231	0.769231	0	0	0	0.769231	0	0	0	0	0.923077	1.15385	0.00609263	0.00544902	0	0.00863605	0.00620252	0.00551546	0.00693166
Ig heavy chain V-III region GAL OS=Homo sapiens PE=1 SV=1	sp|P01781|HV320_HUMAN	13	15	20	17	10	17	9	13	12	8	13	18	11	9	13	10	13	16	16	13	22	1.15385	1.53846	1.30769	0.769231	1.30769	0.692308	1	0.923077	0.615385	1	1.38462	0.846154	0.692308	1	0.769231	1	1.23077	1.23077	1	1.69231	0.00830813	0.0121089	0.0108128	0.00664312	0.0105443	0.00620489	0.00819196
Ig heavy chain V-II region NEWM OS=Homo sapiens PE=1 SV=1	sp|P01825|HV207_HUMAN	13	11	12	10	8	11	6	8	9	5	9	11	7	0	10	10	6	0	19	7	15	0.846154	0.923077	0.769231	0.615385	0.846154	0.461538	0.615385	0.692308	0.384615	0.692308	0.846154	0.538462	0	0.769231	0.769231	0.461538	0	1.46154	0.538462	1.15385	0.00609263	0.00726536	0.00636047	0.00531449	0.00682277	0.00413659	0.0050412
Ig kappa chain V-III region VG (Fragment) OS=Homo sapiens PE=1 SV=1	sp|P04433|KV309_HUMAN	13	6	8	5	6	6	6	4	6	6	5	6	6	4	6	6	6	6	7	6	12	0.461538	0.615385	0.384615	0.461538	0.461538	0.461538	0.307692	0.461538	0.461538	0.384615	0.461538	0.461538	0.307692	0.461538	0.461538	0.461538	0.461538	0.538462	0.461538	0.923077	0.00332325	0.00484358	0.00318024	0.00398587	0.00372151	0.00413659	0.0025206
Ig kappa chain V-III region VH (Fragment) OS=Homo sapiens PE=4 SV=1	sp|P04434|KV310_HUMAN	13	0	0	0	0	0	0	0	0	0	0	5	0	0	0	0	0	0	0	0	0	0	0	0	0	0	0	0	0	0	0	0.384615	0	0	0	0	0	0	0	0	0	0	0	0	0	0	0	0
Protein S100-A9 OS=Homo sapiens GN=S100A9 PE=1 SV=1	sp|P06702|S10A9_HUMAN	13	10	0	0	0	0	0	0	0	0	0	0	0	0	0	0	0	0	0	0	0	0.769231	0	0	0	0	0	0	0	0	0	0	0	0	0	0	0	0	0	0	0	0.00553876	0	0	0	0	0	0
Beta-microseminoprotein OS=Homo sapiens GN=MSMB PE=1 SV=1	sp|P08118|MSMB_HUMAN	13	2	0	0	0	0	0	0	0	0	0	0	0	0	0	0	0	0	0	0	0	0.153846	0	0	0	0	0	0	0	0	0	0	0	0	0	0	0	0	0	0	0	0.00110775	0	0	0	0	0	0
Ig heavy chain V-I region V35 OS=Homo sapiens PE=1 SV=1	sp|P23083|HV103_HUMAN	13	6	5	5	5	8	0	0	0	8	8	7	0	5	7	8	4	0	8	0	8	0.461538	0.384615	0.384615	0.384615	0.615385	0	0	0	0.615385	0.615385	0.538462	0	0.384615	0.538462	0.615385	0.307692	0	0.615385	0	0.615385	0.00332325	0.00302724	0.00318024	0.00332156	0.00496202	0	0
Ig heavy chain V-III region GAR OS=Homo sapiens PE=1 SV=1	sp|P80419|HV322_HUMAN	13	2	2	3	0	3	0	3	0	0	2	0	0	3	0	0	0	0	0	0	0	0.153846	0.153846	0.230769	0	0.230769	0	0.230769	0	0	0.153846	0	0	0.230769	0	0	0	0	0	0	0	0.00110775	0.00121089	0.00190814	0	0.00186076	0	0.00189045
Ig kappa chain V-I region AG OS=Homo sapiens PE=1 SV=1	sp|P01593|KV101_HUMAN	12	10	13	10	11	9	9	8	8	9	11	17	11	11	12	13	13	17	12	9	22	0.833333	1.08333	0.833333	0.916667	0.75	0.75	0.666667	0.666667	0.75	0.916667	1.41667	0.916667	0.916667	1	1.08333	1.08333	1.41667	1	0.75	1.83333	0.00600032	0.00852671	0.00689051	0.00791638	0.00604746	0.00672196	0.0054613
Ig kappa chain V-I region AU OS=Homo sapiens PE=1 SV=1	sp|P01594|KV102_HUMAN	12	0	0	0	0	0	0	0	0	0	0	0	0	0	9	0	0	0	0	0	0	0	0	0	0	0	0	0	0	0	0	0	0	0	0.75	0	0	0	0	0	0	0	0	0	0	0	0	0
Ig kappa chain V-I region DEE OS=Homo sapiens PE=1 SV=1	sp|P01597|KV105_HUMAN	12	15	19	11	15	10	9	9	11	9	13	21	14	15	15	15	11	16	14	9	18	1.25	1.58333	0.916667	1.25	0.833333	0.75	0.75	0.916667	0.75	1.08333	1.75	1.16667	1.25	1.25	1.25	0.916667	1.33333	1.16667	0.75	1.5	0.00900048	0.0124621	0.00757956	0.0107951	0.0067194	0.00672196	0.00614397
Ig kappa chain V-I region EU OS=Homo sapiens PE=1 SV=1	sp|P01598|KV106_HUMAN	12	10	11	8	10	7	7	10	7	7	8	7	6	7	12	11	11	10	10	5	11	0.833333	0.916667	0.666667	0.833333	0.583333	0.583333	0.833333	0.583333	0.583333	0.666667	0.583333	0.5	0.583333	1	0.916667	0.916667	0.833333	0.833333	0.416667	0.916667	0.00600032	0.00721491	0.00551241	0.00719671	0.00470358	0.00522819	0.00682663
Ig kappa chain V-I region Kue OS=Homo sapiens PE=1 SV=1	sp|P01604|KV112_HUMAN	12	2	2	0	2	0	2	2	2	2	0	0	0	2	0	2	2	0	0	0	0	0.166667	0.166667	0	0.166667	0	0.166667	0.166667	0.166667	0.166667	0	0	0	0.166667	0	0.166667	0.166667	0	0	0	0	0.00120006	0.0013118	0	0.00143934	0	0.00149377	0.00136533
Ig kappa chain V-I region Lay OS=Homo sapiens PE=1 SV=1	sp|P01605|KV113_HUMAN	12	4	8	0	0	6	0	0	0	0	0	0	0	0	0	0	0	9	0	0	0	0.333333	0.666667	0	0	0.5	0	0	0	0	0	0	0	0	0	0	0	0.75	0	0	0	0.00240013	0.00524721	0	0	0.00403164	0	0
Ig kappa chain V-I region OU OS=Homo sapiens PE=1 SV=1	sp|P01606|KV114_HUMAN	12	0	0	0	0	0	0	0	2	0	0	0	0	0	0	0	0	0	0	0	0	0	0	0	0	0	0	0	0.166667	0	0	0	0	0	0	0	0	0	0	0	0	0	0	0	0	0	0	0
Ig kappa chain V-I region Scw OS=Homo sapiens PE=1 SV=1	sp|P01609|KV117_HUMAN	12	0	0	0	0	0	0	0	0	0	10	0	0	0	0	0	0	0	0	0	0	0	0	0	0	0	0	0	0	0	0.833333	0	0	0	0	0	0	0	0	0	0	0	0	0	0	0	0	0
Ig kappa chain V-I region WEA OS=Homo sapiens PE=1 SV=1	sp|P01610|KV118_HUMAN	12	0	13	11	11	8	8	7	7	8	9	17	9	10	8	0	0	14	11	0	19	0	1.08333	0.916667	0.916667	0.666667	0.666667	0.583333	0.583333	0.666667	0.75	1.41667	0.75	0.833333	0.666667	0	0	1.16667	0.916667	0	1.58333	0	0.00852671	0.00757956	0.00791638	0.00537552	0.00597508	0.00477864
Ig kappa chain V-I region Wes OS=Homo sapiens PE=1 SV=1	sp|P01611|KV119_HUMAN	12	7	8	0	4	8	5	0	5	2	5	7	6	0	8	6	7	8	0	0	5	0.583333	0.666667	0	0.333333	0.666667	0.416667	0	0.416667	0.166667	0.416667	0.583333	0.5	0	0.666667	0.5	0.583333	0.666667	0	0	0.416667	0.00420022	0.00524721	0	0.00287868	0.00537552	0.00373442	0
Ig kappa chain V-I region Mev OS=Homo sapiens PE=1 SV=1	sp|P01612|KV120_HUMAN	12	0	0	0	0	6	0	0	0	0	0	0	0	0	0	5	4	0	0	0	0	0	0	0	0	0.5	0	0	0	0	0	0	0	0	0	0.416667	0.333333	0	0	0	0	0	0	0	0	0.00403164	0	0
Ig kappa chain V-II region MIL OS=Homo sapiens PE=1 SV=1	sp|P01616|KV203_HUMAN	12	2	3	3	4	0	0	0	5	3	2	0	3	3	3	3	3	3	3	3	5	0.166667	0.25	0.25	0.333333	0	0	0	0.416667	0.25	0.166667	0	0.25	0.25	0.25	0.25	0.25	0.25	0.25	0.25	0.416667	0.00120006	0.0019677	0.00206715	0.00287868	0	0	0
Ig kappa chain V-II region TEW OS=Homo sapiens PE=1 SV=1	sp|P01617|KV204_HUMAN	12	0	0	0	0	0	0	7	7	7	5	0	0	6	0	0	0	13	8	7	10	0	0	0	0	0	0	0.583333	0.583333	0.583333	0.416667	0	0	0.5	0	0	0	1.08333	0.666667	0.583333	0.833333	0	0	0	0	0	0	0.00477864
Ig kappa chain V-III region B6 OS=Homo sapiens PE=1 SV=1	sp|P01619|KV301_HUMAN	12	8	0	7	7	10	8	8	6	0	6	7	5	6	8	4	6	8	8	6	12	0.666667	0	0.583333	0.583333	0.833333	0.666667	0.666667	0.5	0	0.5	0.583333	0.416667	0.5	0.666667	0.333333	0.5	0.666667	0.666667	0.5	1	0.00480025	0	0.00482336	0.0050377	0.0067194	0.00597508	0.0054613
Ig kappa chain V-III region SIE OS=Homo sapiens PE=1 SV=1	sp|P01620|KV302_HUMAN	12	25	19	0	0	0	0	0	0	0	0	0	0	0	0	17	20	45	0	0	0	2.08333	1.58333	0	0	0	0	0	0	0	0	0	0	0	0	1.41667	1.66667	3.75	0	0	0	0.0150008	0.0124621	0	0	0	0	0
Ig kappa chain V-III region POM OS=Homo sapiens PE=1 SV=1	sp|P01624|KV306_HUMAN	12	0	0	0	0	0	0	0	0	0	0	0	0	3	0	0	0	0	0	0	0	0	0	0	0	0	0	0	0	0	0	0	0	0.25	0	0	0	0	0	0	0	0	0	0	0	0	0	0
Ig lambda chain V-I region VOR OS=Homo sapiens PE=1 SV=1	sp|P01699|LV101_HUMAN	12	6	0	0	0	0	0	0	0	0	0	0	0	0	0	0	0	0	0	0	0	0.5	0	0	0	0	0	0	0	0	0	0	0	0	0	0	0	0	0	0	0	0.00360019	0	0	0	0	0	0
Ig lambda chain V-I region HA OS=Homo sapiens PE=1 SV=1	sp|P01700|LV102_HUMAN	12	4	3	4	6	3	2	4	3	4	3	2	4	7	6	0	2	3	4	0	5	0.333333	0.25	0.333333	0.5	0.25	0.166667	0.333333	0.25	0.333333	0.25	0.166667	0.333333	0.583333	0.5	0	0.166667	0.25	0.333333	0	0.416667	0.00240013	0.0019677	0.0027562	0.00431803	0.00201582	0.00149377	0.00273065
Ig lambda chain V-II region BOH OS=Homo sapiens PE=1 SV=1	sp|P01706|LV203_HUMAN	12	0	0	0	0	0	0	0	4	0	0	0	0	0	0	0	0	0	0	0	0	0	0	0	0	0	0	0	0.333333	0	0	0	0	0	0	0	0	0	0	0	0	0	0	0	0	0	0	0
Ig lambda chain V-II region TRO OS=Homo sapiens PE=1 SV=1	sp|P01707|LV204_HUMAN	12	3	4	3	4	0	0	4	0	3	3	3	4	6	0	3	0	0	0	0	3	0.25	0.333333	0.25	0.333333	0	0	0.333333	0	0.25	0.25	0.25	0.333333	0.5	0	0.25	0	0	0	0	0.25	0.0018001	0.0026236	0.00206715	0.00287868	0	0	0.00273065
Ig lambda chain V-II region BUR OS=Homo sapiens PE=1 SV=1	sp|P01708|LV205_HUMAN	12	4	5	4	4	7	4	4	5	3	4	3	4	0	5	0	0	4	3	3	4	0.333333	0.416667	0.333333	0.333333	0.583333	0.333333	0.333333	0.416667	0.25	0.333333	0.25	0.333333	0	0.416667	0	0	0.333333	0.25	0.25	0.333333	0.00240013	0.0032795	0.0027562	0.00287868	0.00470358	0.00298754	0.00273065
Ig lambda chain V-IV region Hil OS=Homo sapiens PE=1 SV=1	sp|P01717|LV403_HUMAN	12	7	6	6	4	4	7	6	7	5	8	6	7	5	9	5	3	7	7	6	0	0.583333	0.5	0.5	0.333333	0.333333	0.583333	0.5	0.583333	0.416667	0.666667	0.5	0.583333	0.416667	0.75	0.416667	0.25	0.583333	0.583333	0.5	0	0.00420022	0.00393541	0.00413431	0.00287868	0.00268776	0.00522819	0.00409598
Ig heavy chain V-III region WEA OS=Homo sapiens PE=1 SV=1	sp|P01763|HV302_HUMAN	12	0	6	6	5	6	6	5	4	6	4	3	0	0	4	0	0	4	5	0	5	0	0.5	0.5	0.416667	0.5	0.5	0.416667	0.333333	0.5	0.333333	0.25	0	0	0.333333	0	0	0.333333	0.416667	0	0.416667	0	0.00393541	0.00413431	0.00359836	0.00403164	0.00448131	0.00341332
Ig heavy chain V-III region BUT OS=Homo sapiens PE=1 SV=1	sp|P01767|HV306_HUMAN	12	10	15	8	7	13	7	8	6	9	9	7	8	10	4	5	9	8	11	6	13	0.833333	1.25	0.666667	0.583333	1.08333	0.583333	0.666667	0.5	0.75	0.75	0.583333	0.666667	0.833333	0.333333	0.416667	0.75	0.666667	0.916667	0.5	1.08333	0.00600032	0.00983851	0.00551241	0.0050377	0.00873522	0.00522819	0.0054613
Ig kappa chain C region OS=Homo sapiens GN=IGKC PE=1 SV=1	sp|P01834|IGKC_HUMAN	12	104	118	122	114	136	109	119	125	102	123	135	115	110	94	112	127	316	149	144	280	8.66667	9.83333	10.1667	9.5	11.3333	9.08333	9.91667	10.4167	8.5	10.25	11.25	9.58333	9.16667	7.83333	9.33333	10.5833	26.3333	12.4167	12	23.3333	0.0624033	0.0773963	0.0840642	0.0820425	0.0913838	0.0814104	0.0812369
Ig kappa chain V-III region GOL OS=Homo sapiens PE=1 SV=1	sp|P04206|KV307_HUMAN	12	0	16	0	19	0	0	0	19	0	0	0	0	0	0	0	16	0	0	0	79	0	1.33333	0	1.58333	0	0	0	1.58333	0	0	0	0	0	0	0	1.33333	0	0	0	6.58333	0	0.0104944	0	0.0136738	0	0	0
Ig lambda chain V-I region WAH OS=Homo sapiens PE=1 SV=1	sp|P04208|LV106_HUMAN	12	11	11	9	14	0	8	9	11	11	10	11	11	12	13	12	7	7	0	0	0	0.916667	0.916667	0.75	1.16667	0	0.666667	0.75	0.916667	0.916667	0.833333	0.916667	0.916667	1	1.08333	1	0.583333	0.583333	0	0	0	0.00660035	0.00721491	0.00620146	0.0100754	0	0.00597508	0.00614397
Ig lambda chain V-II region NIG-84 OS=Homo sapiens PE=1 SV=1	sp|P04209|LV211_HUMAN	12	0	3	3	0	3	3	2	3	3	4	0	2	4	2	0	0	4	0	0	0	0	0.25	0.25	0	0.25	0.25	0.166667	0.25	0.25	0.333333	0	0.166667	0.333333	0.166667	0	0	0.333333	0	0	0	0	0.0019677	0.00206715	0	0.00201582	0.00224065	0.00136533
Ig lambda chain V region 4A OS=Homo sapiens PE=4 SV=1	sp|P04211|LV001_HUMAN	12	0	0	0	0	0	0	0	0	2	0	0	2	0	0	0	4	0	0	0	0	0	0	0	0	0	0	0	0	0.166667	0	0	0.166667	0	0	0	0.333333	0	0	0	0	0	0	0	0	0	0	0
Ig lambda chain V-VI region SUT OS=Homo sapiens PE=1 SV=1	sp|P06317|LV603_HUMAN	12	0	0	0	0	0	0	0	0	0	0	0	0	0	0	0	0	0	2	0	0	0	0	0	0	0	0	0	0	0	0	0	0	0	0	0	0	0	0.166667	0	0	0	0	0	0	0	0	0
Ig lambda chain V-III region LOI OS=Homo sapiens PE=1 SV=1	sp|P80748|LV302_HUMAN	12	5	7	10	7	7	4	8	8	8	9	8	4	7	9	5	7	7	10	5	8	0.416667	0.583333	0.833333	0.583333	0.583333	0.333333	0.666667	0.666667	0.666667	0.75	0.666667	0.333333	0.583333	0.75	0.416667	0.583333	0.583333	0.833333	0.416667	0.666667	0.00300016	0.00459131	0.00689051	0.0050377	0.00470358	0.00298754	0.0054613
Ig kappa chain V-IV region STH (Fragment) OS=Homo sapiens PE=1 SV=1	sp|P83593|KV405_HUMAN	12	0	0	0	0	0	0	0	0	0	0	0	0	0	0	0	0	0	0	0	5	0	0	0	0	0	0	0	0	0	0	0	0	0	0	0	0	0	0	0	0.416667	0	0	0	0	0	0	0
Ig lambda-7 chain C region OS=Homo sapiens GN=IGLC7 PE=1 SV=2	sp|A0M8Q6|LAC7_HUMAN	11	37	0	0	0	0	0	0	0	0	0	37	0	40	41	0	0	52	0	0	0	3.36364	0	0	0	0	0	0	0	0	0	3.36364	0	3.63636	3.72727	0	0	4.72727	0	0	0	0.0242195	0	0	0	0	0	0
Cystatin-A OS=Homo sapiens GN=CSTA PE=1 SV=1	sp|P01040|CYTA_HUMAN	11	2	0	0	0	0	0	0	0	0	0	0	0	0	0	0	0	0	0	0	0	0.181818	0	0	0	0	0	0	0	0	0	0	0	0	0	0	0	0	0	0	0	0.00130916	0	0	0	0	0	0
Ig kappa chain V-III region NG9 (Fragment) OS=Homo sapiens PE=1 SV=1	sp|P01621|KV303_HUMAN	11	6	10	6	7	8	7	7	9	9	5	6	5	6	7	3	8	12	8	4	8	0.545455	0.909091	0.545455	0.636364	0.727273	0.636364	0.636364	0.818182	0.818182	0.454545	0.545455	0.454545	0.545455	0.636364	0.272727	0.727273	1.09091	0.727273	0.363636	0.727273	0.00392748	0.00715528	0.00451015	0.00549567	0.0058642	0.00570348	0.00521306
Ig lambda chain V-I region NEW OS=Homo sapiens PE=1 SV=1	sp|P01701|LV103_HUMAN	11	5	7	0	9	7	6	5	0	0	0	5	8	4	4	6	3	0	7	4	0	0.454545	0.636364	0	0.818182	0.636364	0.545455	0.454545	0	0	0	0.454545	0.727273	0.363636	0.363636	0.545455	0.272727	0	0.636364	0.363636	0	0.0032729	0.0050087	0	0.00706586	0.00513118	0.0048887	0.00372362
Ig lambda chain V-I region NIG-64 OS=Homo sapiens PE=1 SV=1	sp|P01702|LV104_HUMAN (+1)	11	8	9	4	0	4	7	3	5	3	0	8	5	7	7	6	2	5	0	0	7	0.727273	0.818182	0.363636	0	0.363636	0.636364	0.272727	0.454545	0.272727	0	0.727273	0.454545	0.636364	0.636364	0.545455	0.181818	0.454545	0	0	0.636364	0.00523664	0.00643976	0.00300677	0	0.0029321	0.00570348	0.00223417
Ig lambda chain V-I region NEWM OS=Homo sapiens PE=1 SV=1	sp|P01703|LV105_HUMAN	11	0	0	0	0	0	0	0	0	0	0	0	0	0	0	7	0	0	11	0	0	0	0	0	0	0	0	0	0	0	0	0	0	0	0	0.636364	0	0	1	0	0	0	0	0	0	0	0	0
Ig lambda chain V-III region SH OS=Homo sapiens PE=1 SV=1	sp|P01714|LV301_HUMAN	11	9	9	8	12	7	7	5	10	10	5	6	7	8	8	8	8	6	0	0	5	0.818182	0.818182	0.727273	1.09091	0.636364	0.636364	0.454545	0.909091	0.909091	0.454545	0.545455	0.636364	0.727273	0.727273	0.727273	0.727273	0.545455	0	0	0.454545	0.00589122	0.00643976	0.00601354	0.00942115	0.00513118	0.00570348	0.00372362
Ig lambda chain V-V region DEL OS=Homo sapiens PE=1 SV=1	sp|P01719|LV501_HUMAN	11	0	5	5	3	2	2	2	4	3	0	5	2	2	0	3	0	3	2	5	8	0	0.454545	0.454545	0.272727	0.181818	0.181818	0.181818	0.363636	0.272727	0	0.454545	0.181818	0.181818	0	0.272727	0	0.272727	0.181818	0.454545	0.727273	0	0.00357764	0.00375846	0.00235529	0.00146605	0.00162957	0.00148945
Apolipoprotein A-II OS=Homo sapiens GN=APOA2 PE=1 SV=1	sp|P02652|APOA2_HUMAN	11	10	7	6	4	4	10	11	13	13	12	11	10	12	11	10	13	4	5	2	4	0.909091	0.636364	0.545455	0.363636	0.363636	0.909091	1	1.18182	1.18182	1.09091	1	0.909091	1.09091	1	0.909091	1.18182	0.363636	0.454545	0.181818	0.363636	0.0065458	0.0050087	0.00451015	0.00314038	0.0029321	0.00814783	0.00819196
Apolipoprotein C-II OS=Homo sapiens GN=APOC2 PE=1 SV=1	sp|P02655|APOC2_HUMAN	11	2	0	0	0	0	0	0	0	3	2	2	2	2	0	0	3	0	0	0	0	0.181818	0	0	0	0	0	0	0	0.272727	0.181818	0.181818	0.181818	0.181818	0	0	0.272727	0	0	0	0	0.00130916	0	0	0	0	0	0
Apolipoprotein C-III OS=Homo sapiens GN=APOC3 PE=1 SV=1	sp|P02656|APOC3_HUMAN	11	5	0	4	0	0	4	0	0	3	2	6	0	4	0	0	2	0	0	0	0	0.454545	0	0.363636	0	0	0.363636	0	0	0.272727	0.181818	0.545455	0	0.363636	0	0	0.181818	0	0	0	0	0.0032729	0	0.00300677	0	0	0.00325913	0
Platelet factor 4 OS=Homo sapiens GN=PF4 PE=1 SV=2	sp|P02776|PLF4_HUMAN	11	3	4	3	2	3	4	5	3	6	5	7	4	8	2	8	11	0	0	0	0	0.272727	0.363636	0.272727	0.181818	0.272727	0.363636	0.454545	0.272727	0.545455	0.454545	0.636364	0.363636	0.727273	0.181818	0.727273	1	0	0	0	0	0.00196374	0.00286211	0.00225508	0.00157019	0.00219908	0.00325913	0.00372362
Protein S100-A8 OS=Homo sapiens GN=S100A8 PE=1 SV=1	sp|P05109|S10A8_HUMAN	11	6	0	0	0	0	0	3	0	0	0	0	0	0	0	0	0	0	0	0	0	0.545455	0	0	0	0	0	0.272727	0	0	0	0	0	0	0	0	0	0	0	0	0	0.00392748	0	0	0	0	0	0.00223417
Ig lambda chain V-I region EPS OS=Homo sapiens PE=1 SV=1	sp|P06888|LV109_HUMAN	11	0	3	0	0	0	0	0	0	0	0	0	2	0	0	0	0	0	2	0	0	0	0.272727	0	0	0	0	0	0	0	0	0	0.181818	0	0	0	0	0	0.181818	0	0	0	0.00214659	0	0	0	0	0
Ig lambda-2 chain C regions OS=Homo sapiens GN=IGLC2 PE=1 SV=1	sp|P0CG05|LAC2_HUMAN	11	46	45	45	44	52	43	45	47	40	53	44	45	52	52	47	50	70	62	127	69	4.18182	4.09091	4.09091	4	4.72727	3.90909	4.09091	4.27273	3.63636	4.81818	4	4.09091	4.72727	4.72727	4.27273	4.54545	6.36364	5.63636	11.5455	6.27273	0.0301107	0.0321988	0.0338261	0.0345442	0.0381173	0.0350357	0.0335125
Histone H4 OS=Homo sapiens GN=HIST1H4A PE=1 SV=2	sp|P62805|H4_HUMAN	11	8	0	0	0	0	0	0	0	0	0	0	0	0	0	0	0	0	0	0	0	0.727273	0	0	0	0	0	0	0	0	0	0	0	0	0	0	0	0	0	0	0	0.00523664	0	0	0	0	0	0
Dermcidin OS=Homo sapiens GN=DCD PE=1 SV=2	sp|P81605|DCD_HUMAN	11	0	0	0	0	0	0	0	2	0	0	0	0	2	2	2	0	0	0	0	0	0	0	0	0	0	0	0	0.181818	0	0	0	0	0.181818	0.181818	0.181818	0	0	0	0	0	0	0	0	0	0	0	0
Cornifin-B OS=Homo sapiens GN=SPRR1B PE=1 SV=2	sp|P22528|SPR1B_HUMAN (+1)	10	3	0	0	0	0	0	0	0	0	0	0	0	0	0	0	0	0	0	0	0	0.3	0	0	0	0	0	0	0	0	0	0	0	0	0	0	0	0	0	0	0	0.00216011	0	0	0	0	0	0
Neutrophil defensin 1 OS=Homo sapiens GN=DEFA1 PE=1 SV=1	sp|P59665|DEF1_HUMAN (+1)	10	0	0	0	0	0	0	2	0	0	0	0	0	0	0	0	0	0	0	0	0	0	0	0	0	0	0	0.2	0	0	0	0	0	0	0	0	0	0	0	0	0	0	0	0	0	0	0	0.00163839
Apolipoprotein C-I OS=Homo sapiens GN=APOC1 PE=1 SV=1	sp|P02654|APOC1_HUMAN	9	0	0	0	0	0	5	6	6	7	2	4	2	7	3	0	3	0	0	0	0	0	0	0	0	0	0.555556	0.666667	0.666667	0.777778	0.222222	0.444444	0.222222	0.777778	0.333333	0	0.333333	0	0	0	0	0	0	0	0	0	0.00497923	0.0054613
[truncated: 33 more columns]
