# Supplementary material for: Exosome secretome and mediated signaling in breast cancer patients with nontuberculous mycobacterial disease
Source: Oncotarget. 2017 Feb 1;8(11):18070–81. doi: 10.18632/oncotarget.14964 (PMC5392308; doi:10.18632/oncotarget.14964)
Supplement: Supplementary file 4 [file oncotarget-08-18070-s004.xls]

Accession	Protein Name
sp|P15924|DESP_HUMAN	Desmoplakin OS=Homo sapiens GN=DSP PE=1 SV=3
sp|P01617|KV204_HUMAN	Ig kappa chain V-II region TEW OS=Homo sapiens PE=1 SV=1
sp|P06331|HV209_HUMAN	Ig heavy chain V-II region ARH-77 OS=Homo sapiens PE=4 SV=1
sp|A6NJ16|IV4F8_HUMAN	Putative V-set and immunoglobulin domain-containing-like protein IGHV4OR15-8 OS=Homo sapiens GN=IGHV4OR15-8 PE=5 SV=2
sp|P01605|KV113_HUMAN	Ig kappa chain V-I region Lay OS=Homo sapiens PE=1 SV=1
sp|P01700|LV102_HUMAN	Ig lambda chain V-I region HA OS=Homo sapiens PE=1 SV=1
sp|Q16610|ECM1_HUMAN	Extracellular matrix protein 1 OS=Homo sapiens GN=ECM1 PE=1 SV=2
sp|P25311|ZA2G_HUMAN	Zinc-alpha-2-glycoprotein OS=Homo sapiens GN=AZGP1 PE=1 SV=2
sp|P80419|HV322_HUMAN	Ig heavy chain V-III region GAR OS=Homo sapiens PE=1 SV=1
sp|P55056|APOC4_HUMAN	Apolipoprotein C-IV OS=Homo sapiens GN=APOC4 PE=1 SV=1
sp|P04434|KV310_HUMAN	Ig kappa chain V-III region VH (Fragment) OS=Homo sapiens PE=4 SV=1
sp|Q86YZ3|HORN_HUMAN	Hornerin OS=Homo sapiens GN=HRNR PE=1 SV=2
sp|Q9BXR6|FHR5_HUMAN	Complement factor H-related protein 5 OS=Homo sapiens GN=CFHR5 PE=1 SV=1
sp|P01614|KV201_HUMAN	Ig kappa chain V-II region Cum OS=Homo sapiens PE=1 SV=1
sp|P27918|PROP_HUMAN	Properdin OS=Homo sapiens GN=CFP PE=1 SV=2
sp|P01606|KV114_HUMAN	Ig kappa chain V-I region OU OS=Homo sapiens PE=1 SV=1
sp|P01609|KV117_HUMAN	Ig kappa chain V-I region Scw OS=Homo sapiens PE=1 SV=1
sp|A0M8Q6|LAC7_HUMAN	Ig lambda-7 chain C region OS=Homo sapiens GN=IGLC7 PE=1 SV=2
sp|P01699|LV101_HUMAN	Ig lambda chain V-I region VOR OS=Homo sapiens PE=1 SV=1
sp|Q9HC84|MUC5B_HUMAN	Mucin-5B OS=Homo sapiens GN=MUC5B PE=1 SV=3
sp|P0DJI8|SAA1_HUMAN	Serum amyloid A-1 protein OS=Homo sapiens GN=SAA1 PE=1 SV=1
sp|P04259|K2C6B_HUMAN	Keratin, type II cytoskeletal 6B OS=Homo sapiens GN=KRT6B PE=1 SV=5
sp|P05109|S10A8_HUMAN	Protein S100-A8 OS=Homo sapiens GN=S100A8 PE=1 SV=1
sp|Q9NZP8|C1RL_HUMAN	Complement C1r subcomponent-like protein OS=Homo sapiens GN=C1RL PE=1 SV=2
sp|P14923|PLAK_HUMAN	Junction plakoglobin OS=Homo sapiens GN=JUP PE=1 SV=3
sp|P04431|KV123_HUMAN	Ig kappa chain V-I region Walker OS=Homo sapiens PE=1 SV=1
sp|P06317|LV603_HUMAN	Ig lambda chain V-VI region SUT OS=Homo sapiens PE=1 SV=1
sp|Q9UGM3|DMBT1_HUMAN	Deleted in malignant brain tumors 1 protein OS=Homo sapiens GN=DMBT1 PE=1 SV=2
sp|P01624|KV306_HUMAN	Ig kappa chain V-III region POM OS=Homo sapiens PE=1 SV=1
sp|P08571|CD14_HUMAN	Monocyte differentiation antigen CD14 OS=Homo sapiens GN=CD14 PE=1 SV=2
sp|Q02413|DSG1_HUMAN	Desmoglein-1 OS=Homo sapiens GN=DSG1 PE=1 SV=2
sp|Q8TDL5|BPIB1_HUMAN	BPI fold-containing family B member 1 OS=Homo sapiens GN=BPIFB1 PE=1 SV=1
sp|P04406|G3P_HUMAN	Glyceraldehyde-3-phosphate dehydrogenase OS=Homo sapiens GN=GAPDH PE=1 SV=3
sp|P22891|PROZ_HUMAN	Vitamin K-dependent protein Z OS=Homo sapiens GN=PROZ PE=1 SV=2
sp|Q02985|FHR3_HUMAN	Complement factor H-related protein 3 OS=Homo sapiens GN=CFHR3 PE=1 SV=2
sp|P83593|KV405_HUMAN	Ig kappa chain V-IV region STH (Fragment) OS=Homo sapiens PE=1 SV=1
sp|Q5D862|FILA2_HUMAN	Filaggrin-2 OS=Homo sapiens GN=FLG2 PE=1 SV=1
sp|P04083|ANXA1_HUMAN	Annexin A1 OS=Homo sapiens GN=ANXA1 PE=1 SV=2
sp|Q15113|PCOC1_HUMAN	Procollagen C-endopeptidase enhancer 1 OS=Homo sapiens GN=PCOLCE PE=1 SV=2
sp|Q8N1N4|K2C78_HUMAN	Keratin, type II cytoskeletal 78 OS=Homo sapiens GN=KRT78 PE=2 SV=2
sp|P07355|ANXA2_HUMAN	Annexin A2 OS=Homo sapiens GN=ANXA2 PE=1 SV=2
sp|P01706|LV203_HUMAN	Ig lambda chain V-II region BOH OS=Homo sapiens PE=1 SV=1
sp|P29508|SPB3_HUMAN	Serpin B3 OS=Homo sapiens GN=SERPINB3 PE=1 SV=2
sp|P06702|S10A9_HUMAN	Protein S100-A9 OS=Homo sapiens GN=S100A9 PE=1 SV=1
sp|P04279|SEMG1_HUMAN	Semenogelin-1 OS=Homo sapiens GN=SEMG1 PE=1 SV=2
sp|Q9NP55|BPIA1_HUMAN	BPI fold-containing family A member 1 OS=Homo sapiens GN=BPIFA1 PE=1 SV=1
sp|P06888|LV109_HUMAN	Ig lambda chain V-I region EPS OS=Homo sapiens PE=1 SV=1
sp|Q96DA0|ZG16B_HUMAN	Zymogen granule protein 16 homolog B OS=Homo sapiens GN=ZG16B PE=1 SV=3
sp|Q13103|SPP24_HUMAN	Secreted phosphoprotein 24 OS=Homo sapiens GN=SPP2 PE=1 SV=1
sp|Q9NQ79|CRAC1_HUMAN	Cartilage acidic protein 1 OS=Homo sapiens GN=CRTAC1 PE=1 SV=2
sp|P12273|PIP_HUMAN	Prolactin-inducible protein OS=Homo sapiens GN=PIP PE=1 SV=1
sp|Q6P5S2|CF058_HUMAN	UPF0762 protein C6orf58 OS=Homo sapiens GN=C6orf58 PE=1 SV=2
sp|P03973|SLPI_HUMAN	Antileukoproteinase OS=Homo sapiens GN=SLPI PE=1 SV=2
sp|P59665|DEF1_HUMAN	Neutrophil defensin 1 OS=Homo sapiens GN=DEFA1 PE=1 SV=1
sp|Q9BWP8|COL11_HUMAN	Collectin-11 OS=Homo sapiens GN=COLEC11 PE=1 SV=1
sp|P0DJI9|SAA2_HUMAN	Serum amyloid A-2 protein OS=Homo sapiens GN=SAA2 PE=1 SV=1
sp|O60814|H2B1K_HUMAN	Histone H2B type 1-K OS=Homo sapiens GN=HIST1H2BK PE=1 SV=3
sp|P08709|FA7_HUMAN	Coagulation factor VII OS=Homo sapiens GN=F7 PE=1 SV=1
sp|P13796|PLSL_HUMAN	Plastin-2 OS=Homo sapiens GN=LCP1 PE=1 SV=6
sp|P62805|H4_HUMAN	Histone H4 OS=Homo sapiens GN=HIST1H4A PE=1 SV=2
sp|P43034|LIS1_HUMAN	Platelet-activating factor acetylhydrolase IB subunit alpha OS=Homo sapiens GN=PAFAH1B1 PE=1 SV=2
sp|Q01469|FABP5_HUMAN	Fatty acid-binding protein, epidermal OS=Homo sapiens GN=FABP5 PE=1 SV=3
sp|P07988|PSPB_HUMAN	Pulmonary surfactant-associated protein B OS=Homo sapiens GN=SFTPB PE=1 SV=3
sp|Q08830|FGL1_HUMAN	Fibrinogen-like protein 1 OS=Homo sapiens GN=FGL1 PE=1 SV=3
sp|P22105|TENX_HUMAN	Tenascin-X OS=Homo sapiens GN=TNXB PE=1 SV=3
sp|Q13201|MMRN1_HUMAN	Multimerin-1 OS=Homo sapiens GN=MMRN1 PE=1 SV=3
sp|P00338|LDHA_HUMAN	L-lactate dehydrogenase A chain OS=Homo sapiens GN=LDHA PE=1 SV=2
sp|Q08554|DSC1_HUMAN	Desmocollin-1 OS=Homo sapiens GN=DSC1 PE=1 SV=2
sp|Q06830|PRDX1_HUMAN	Peroxiredoxin-1 OS=Homo sapiens GN=PRDX1 PE=1 SV=1
sp|P54108|CRIS3_HUMAN	Cysteine-rich secretory protein 3 OS=Homo sapiens GN=CRISP3 PE=1 SV=1
sp|Q13835|PKP1_HUMAN	Plakophilin-1 OS=Homo sapiens GN=PKP1 PE=1 SV=2
sp|Q02383|SEMG2_HUMAN	Semenogelin-2 OS=Homo sapiens GN=SEMG2 PE=1 SV=1
sp|P16219|ACADS_HUMAN	Short-chain specific acyl-CoA dehydrogenase, mitochondrial OS=Homo sapiens GN=ACADS PE=1 SV=1
sp|P20061|TCO1_HUMAN	Transcobalamin-1 OS=Homo sapiens GN=TCN1 PE=1 SV=2
sp|P30740|ILEU_HUMAN	Leukocyte elastase inhibitor OS=Homo sapiens GN=SERPINB1 PE=1 SV=1
sp|P98088|MUC5A_HUMAN	Mucin-5AC (Fragments) OS=Homo sapiens GN=MUC5AC PE=1 SV=3
sp|Q16539|MK14_HUMAN	Mitogen-activated protein kinase 14 OS=Homo sapiens GN=MAPK14 PE=1 SV=3
sp|P68104|EF1A1_HUMAN	Elongation factor 1-alpha 1 OS=Homo sapiens GN=EEF1A1 PE=1 SV=1
sp|P11142|HSP7C_HUMAN	Heat shock cognate 71 kDa protein OS=Homo sapiens GN=HSPA8 PE=1 SV=1
sp|P06733|ENOA_HUMAN	Alpha-enolase OS=Homo sapiens GN=ENO1 PE=1 SV=2
sp|P07737|PROF1_HUMAN	Profilin-1 OS=Homo sapiens GN=PFN1 PE=1 SV=2
sp|Q9HDC9|APMAP_HUMAN	Adipocyte plasma membrane-associated protein OS=Homo sapiens GN=APMAP PE=1 SV=2
sp|P04792|HSPB1_HUMAN	Heat shock protein beta-1 OS=Homo sapiens GN=HSPB1 PE=1 SV=2
sp|P68363|TBA1B_HUMAN	Tubulin alpha-1B chain OS=Homo sapiens GN=TUBA1B PE=1 SV=1
sp|Q08188|TGM3_HUMAN	Protein-glutamine gamma-glutamyltransferase E OS=Homo sapiens GN=TGM3 PE=1 SV=4
sp|P63104|1433Z_HUMAN	14-3-3 protein zeta/delta OS=Homo sapiens GN=YWHAZ PE=1 SV=1
sp|Q8WWA0|ITLN1_HUMAN	Intelectin-1 OS=Homo sapiens GN=ITLN1 PE=1 SV=1
sp|Q9NZT1|CALL5_HUMAN	Calmodulin-like protein 5 OS=Homo sapiens GN=CALML5 PE=1 SV=2
sp|P20160|CAP7_HUMAN	Azurocidin OS=Homo sapiens GN=AZU1 PE=1 SV=3
sp|P04908|H2A1B_HUMAN	Histone H2A type 1-B/E OS=Homo sapiens GN=HIST1H2AB PE=1 SV=2
sp|O15264|MK13_HUMAN	Mitogen-activated protein kinase 13 OS=Homo sapiens GN=MAPK13 PE=1 SV=1
sp|P08118|MSMB_HUMAN	Beta-microseminoprotein OS=Homo sapiens GN=MSMB PE=1 SV=1
sp|P07339|CATD_HUMAN	Cathepsin D OS=Homo sapiens GN=CTSD PE=1 SV=1
sp|Q96AG4|LRC59_HUMAN	Leucine-rich repeat-containing protein 59 OS=Homo sapiens GN=LRRC59 PE=1 SV=1
sp|Q96P63|SPB12_HUMAN	Serpin B12 OS=Homo sapiens GN=SERPINB12 PE=1 SV=1
sp|P08311|CATG_HUMAN	Cathepsin G OS=Homo sapiens GN=CTSG PE=1 SV=2
sp|P22528|SPR1B_HUMAN	Cornifin-B OS=Homo sapiens GN=SPRR1B PE=1 SV=2
sp|Q6ZVX7|FBX50_HUMAN	F-box only protein 50 OS=Homo sapiens GN=NCCRP1 PE=1 SV=1
sp|P01040|CYTA_HUMAN	Cystatin-A OS=Homo sapiens GN=CSTA PE=1 SV=1
sp|Q96KN2|CNDP1_HUMAN	Beta-Ala-His dipeptidase OS=Homo sapiens GN=CNDP1 PE=1 SV=4
sp|O43707|ACTN4_HUMAN	Alpha-actinin-4 OS=Homo sapiens GN=ACTN4 PE=1 SV=2
sp|P09211|GSTP1_HUMAN	Glutathione S-transferase P OS=Homo sapiens GN=GSTP1 PE=1 SV=2
sp|Q14574|DSC3_HUMAN	Desmocollin-3 OS=Homo sapiens GN=DSC3 PE=1 SV=3
sp|P07437|TBB5_HUMAN	Tubulin beta chain OS=Homo sapiens GN=TUBB PE=1 SV=2
sp|P80188|NGAL_HUMAN	Neutrophil gelatinase-associated lipocalin OS=Homo sapiens GN=LCN2 PE=1 SV=2
sp|P31944|CASPE_HUMAN	Caspase-14 OS=Homo sapiens GN=CASP14 PE=1 SV=2
sp|P23528|COF1_HUMAN	Cofilin-1 OS=Homo sapiens GN=CFL1 PE=1 SV=3
sp|Q6UWP8|SBSN_HUMAN	Suprabasin OS=Homo sapiens GN=SBSN PE=2 SV=2
sp|Q9UJZ1|STML2_HUMAN	Stomatin-like protein 2, mitochondrial OS=Homo sapiens GN=STOML2 PE=1 SV=1
sp|P06744|G6PI_HUMAN	Glucose-6-phosphate isomerase OS=Homo sapiens GN=GPI PE=1 SV=4
END OF FILE
